# Supplementary material for: Phenotypic adaptation and genomic variation of Kandelia obovata associated with its northern introduction along southeastern coast of China
Source: Front Plant Sci. 2025 Mar 26;16:1512620. doi: 10.3389/fpls.2025.1512620 (PMC11980879; doi:10.3389/fpls.2025.1512620)
Supplement: Supplementary file 1 [file Table1.xlsx]

## Sheet: Table S1
Table S1. Details of phenotypic indicators of different populations.
population	phenotype	trait	Mean	SD	S1	S2	S3	S4	S5	S6	S7	S8	S9	S10	S11	S12	S13	S14	S15	S16	S17	S18	S19	S20	S21	S22	S23	S24	S25	S26	S27	S28	S29	S30		t-test
QZ	hypocotyl	Hypocotyl Length(cm)	20.2767	1.90891	24.8	24.3	23	22.5	21.8	21.7	21.5	21.3	21.2	21.1	20.9	20.8	20.5	20.4	20	18.8	19.7	16.5	17.6	19.9	18.4	17	19.6	19.2	19.7	19.4	18.8	19.5	18.4	20		6.25353e-08
		Hypocotyl Weight(g)	9.53233	2.30096	12.27	13.14	14.48	11.12	14.4	10.75	5.87	7.91	8.65	10.69	11.56	12.04	8.38	11.81	9.19	10.69	11.21	7.85	8.98	8.53	8.41	7.43	8.31	7.2	7.75	7.59	7.36	7.32	7.19	7.89		7.22817e-09
		Hypocotyl Diameter(mm)	10.9673	1.16637	12.23	12.67	12.22	11.52	12.57	11.55	8.64	9.22	10.17	12.12	11.45	12.4	9.74	12.08	11.41	12.48	11.98	11.51	11.48	11.3	10.76	10.67	10.46	9.93	9.88	9.87	9.78	9.73	9.64	9.56		2.02663e-07
	morphological characteristics of plants	Plant Height(cm)	45.81	6.68881	59.6	57.8	57.6	57.4	53.1	51.4	50.9	50.5	49.2	48.2	47.5	46.8	46.5	46.1	46	41.2	39.5	42.8	41.6	41.7	41.9	34	41.7	45.8	40.2	39	38.6	38.8	39.5	39.4		0.00833261
		Basal Diameter(mm)	22.367	3.12907	23.91	23.92	28.1	26	24.99	22.9	24.98	24.98	26	23.9	21.87	19.78	24.98	18.71	23.92	25.99	24.94	23.9	23.9	21.86	20.82	20.8	20.79	20.78	19.79	19.76	18.74	18.72	16.69	14.59		2.74647e-10
		Crown Width(cm)	18.365	3.34445	18.5	21.55	18.4	21.3	23.7	24.4	21.4	19.5	24	20.25	17.85	14.1	19.25	14.35	18	20.05	22.15	23.4	17.1	13.75	16.5	16	15.35	17.2	14.35	19.1	14	15.75	16.75	12.95		4.20141e-10
		Branch Number	5.4	2.55424	6	4	11	8	4	3	3	8	9	4	4	8	8	0	2	6	6	10	4	5	4	4	3	6	6	4	4	3	6	9		0.00706722
		Leaf Number	26.7333	12.2191	30	24	40	56	26	22	43	37	36	18	18	31	39	5	11	24	36	55	18	29	15	15	15	30	27	19	23	14	16	30		4.90754e-05
	morphological characteristics of leaves	Leaf Length(cm)	9.865	1.41804	9.5	11.532	12.141	10.303	10.013	9.363	10.825	11.278	9.19	8.891	12.12	9.64	11.684	9.376	9.678	9.762	7.634	7.073	11.027	8.779	11.498	11.173	9.462	9.778	7.934	9.398	7.669	8.054	9.216	11.959		0.0450068
		Leaf Width(cm)	3.81543	0.496938	3.556	3.861	4.115	4.267	4.076	4.013	3.761	3.917	3.413	3.05	4.411	4.268	4.014	3.951	4.231	3.473	3.149	2.796	4.572	4.084	3.883	4.305	3.623	3.247	3.652	3.269	3.198	3.21	4.283	4.815		0.156582
		Leaf Perimeter(cm)	23.9676	3.18219	22.785	27.787	28.848	26.263	24.17	23.129	25.739	26.971	22.126	21.497	28.466	24.297	27.695	23.015	23.975	23.057	19.003	17.557	26.561	22.241	27.502	27.035	22.861	23.478	19.654	22.86	18.808	19.623	23.036	28.988		0.0610723
		Leaf Area(cm2)	27.6241	6.66126	23.986	34.568	38.676	31.754	29.122	27.069	29.027	31.759	23.599	21.009	37.524	30.5	33.496	27.049	31.3	24.522	17.082	15.846	35.089	25.931	30.371	33.101	24.938	21.997	20.891	20.526	18.294	18.964	29.13	41.604		0.102217
		Leaf Shape Index	2.59505	0.274833	2.67154	2.98679	2.95043	2.41458	2.45658	2.33317	2.87822	2.87924	2.69265	2.91508	2.74768	2.25867	2.91081	2.37307	2.2874	2.81083	2.42426	2.52969	2.41185	2.14961	2.96111	2.59535	2.61165	3.0114	2.17251	2.87489	2.39806	2.50903	2.15176	2.4837		0.197197
		Specific Leaf Area(cm2/g)	59.956	3.53871	59.965	60.6456	55.2514	59.9132	61.9617	56.3937	58.054	53.8288	62.1026	60.0257	51.4027	61	54.9115	60.1089	60.1923	61.305	63.2667	58.6889	61.5596	60.3047	59.551	61.2981	67.4	59.4514	59.6886	64.1437	63.0828	67.7286	56.0192	59.4343		5.22502e-06
		Dry Weight(g)	0.465667	0.129127	0.4	0.57	0.7	0.53	0.47	0.48	0.5	0.59	0.38	0.35	0.73	0.5	0.61	0.45	0.52	0.4	0.27	0.27	0.57	0.43	0.51	0.54	0.37	0.37	0.35	0.32	0.29	0.28	0.52	0.7		0.00863682
		Leaf Relative Water Content	0.897112	0.0345958	0.858407	0.907895	0.902174	0.904	0.921875	0.915094	0.923077	0.917355	0.760331	0.912088	0.925676	0.905405	0.887218	0.913386	0.826923	0.911504	0.90411	0.893939	0.918919	0.917355	0.894309	0.918919	0.917431	0.917647	0.908046	0.860465	0.904762	0.9	0.855422	0.909639		0.939221
		Leaf Dry Matter Content	0.277629	0.0244262	0.261438	0.272727	0.275591	0.297753	0.268571	0.311688	0.299401	0.327778	0.238994	0.277778	0.330317	0.252525	0.314433	0.261628	0.25	0.261438	0.27	0.290323	0.278049	0.262195	0.293103	0.267327	0.253425	0.303279	0.286885	0.271186	0.256637	0.259259	0.238532	0.29661		0.144876
	leaf anatomical structure	Leaf Thickness(μm)	581.583	50.8483	628.7	640.561	573.455	652.803	640.058	690.855	608.86	573.181	536.569	617.293	514.964	539.308	541.568	508.104	515.461	514.337	524.444	574.363	618.502	605.391	601.243	598.083	585.323	634.675	560.989	658.058	538.646	544.077	516.765	590.854		0.0062181
		Thickness of Lower Cuticle(μm)	5.15647	0.838114	3.852	4.844	4.885	5.588	6.34	5.458	5.745	4.007	5.65	4.527	4.343	4.926	5.682	5.975	5.8	5.216	5.29	4.769	4.96	4.48	4.634	7.392	5.058	4.687	4.537	6.058	4.248	3.737	6.635	5.371		0.340771
		Thickness of Lower Epidermis(μm)	10.5859	1.94243	13.126	9.465	9.282	10.779	9.306	10.363	10.311	10.155	8.852	7.792	13.029	9.544	12.389	8.661	7.575	9.402	10.853	9.101	8.575	11.436	10.229	13.273	9.155	9.946	8.718	14.267	14.637	12.478	13.436	11.441		0.420792
		Thickness of Lower Hypodermic(μm)	36.5377	3.4836	38.036	37.514	39.517	41.255	43.718	37.312	33.375	36.64	44.696	32.861	35.559	34.605	35.685	31	36.185	36.16	30.115	36.139	36.507	33.994	33.98	32.596	34.931	39.008	39.706	41.74	38.468	37.751	33.347	33.731		0.0894332
		Thickness of Lower Palisade Tissue(μm)	41.995	12.4524	40.522	72.98	46.615	74.496	59.69	42.855	31.951	36.984	45.528	49.564	39.415	50.902	48.888	37.046	38.962	38.734	32.022	34.715	29.93	63.981	33.88	47.044	38.181	27.849	22.091	35.108	33.119	33.662	32.609	40.527		0.119396
		Thickness of Spongy Tissue(μm)	308.267	53.0261	358.629	437.848	281.06	344.53	449.969	358.573	347.499	281.859	254.656	349.848	280.071	250.201	230.466	255.253	274.051	257.522	246.463	302.478	344.649	281.073	328.936	315.986	292.366	350.311	304.886	344.472	276.266	299.238	254.544	294.304		1.01683e-05
		Thickness of Upper Palisade Tissue(μm)	115.877	17.3051	111.089	129.793	125.517	147.397	133.133	150.956	96.47	130.268	90.127	95.573	93.593	112.35	108.352	102.193	87.906	99.803	118.292	123.648	124.418	136.256	117.811	123.823	120.764	116.516	122.54	123.221	97.344	90.659	106.391	140.107		0.0173242
		Thickness of Upper Hypodermic(μm)	60.5616	6.29657	59.698	67.906	58.72	72.678	62.581	76	52.175	53.785	64.373	56.802	56.888	58.141	65.663	49.794	53.527	58.14	62.217	52.251	56.586	64.899	62.655	58.155	57.834	64.499	71.596	64.974	62.853	53.568	58.352	59.538		0.039492
		Thickness of Upper Epidermis(μm)	11.3763	1.34475	11.153	13.716	9.529	11.194	9.072	13.131	10.42	9.598	9.306	11.253	10.899	10.737	11.531	11.695	12.897	9.914	11.317	11.911	11.911	9.579	9.891	13.035	12.03	11.978	11.741	10.978	12.984	14.28	12.169	11.441		0.826746
		Thickness of Upper Cuticle(μm)	7.03113	1.47339	7.026	7.095	6.546	8.874	7.881	6.917	5.65	7.417	8.832	6.457	4.457	7.291	5.799	4.862	5.684	5.224	7.549	9.008	7.81	6.804	5.035	10.73	10.27	6.511	7.217	7.544	6.49	6.15	6.517	7.287		0.948571
		Palisade Tissue-Spongy Tissue Ratio	52.036	8.89808	42.2752	46.3113	61.2439	64.4046	42.8525	54.0506	36.9558	59.3389	53.2699	41.4857	47.4908	65.2483	68.227	54.5494	46.2936	53.7962	60.9885	52.3552	44.7841	71.2402	46.1157	54.0742	54.3651	41.2105	47.4377	45.9628	47.2237	41.5459	54.6075	61.3767		1.12779e-06
		Cell Tense Ratio	27.1151	3.16796	24.115	31.6555	30.0167	33.9908	30.1259	28.0538	21.092	29.1796	25.2819	23.5118	25.8286	30.2706	29.0342	27.4036	24.6125	26.9351	28.6616	27.5719	24.9551	33.0756	25.2296	28.5691	27.1551	22.7463	25.7814	24.06	24.2205	22.8499	26.8981	30.5717		2.05567e-05
		Spongy Ratio	52.7709	5.72518	57.0429	68.3538	49.0117	52.777	70.3013	51.9028	57.0737	49.1745	47.4601	56.6745	54.3865	46.393	42.5553	50.2364	53.1662	50.0687	46.9951	52.6632	55.7232	46.4283	54.7093	52.8331	49.9495	55.1953	54.3479	52.3468	51.289	54.9992	49.2572	49.8099		1.95177e-06
	stomatal characteristics	Stomatal Area(μm2)	863.415	81.5154	891.333	839.111	883.556	831.556	773.333	868	797.111	855.556	847.111	866.889	859.778	869.778	876	843.444	904.222	835.778	870.444	860.667	834.556	834.222	832.778	816	759.778	1198.89	850.556	816	908.667	1043.67	769.444	864.222		4.29837e-22
		Stomatal Density(per mm2)	170.355	14.3912	181.345	188.672	192.336	177.682	186.841	174.018	183.177	194.168	185.009	181.345	137.383	150.205	142.878	146.542	157.532	174.018	172.186	170.355	170.355	168.523	166.691	166.691	175.85	157.532	163.028	183.177	168.523	168.523	170.355	155.7		1.73514e-12
WZ	hypocotyl	Hypocotyl Length(cm)	17.11	2.0422	22.8	21.8	21.6	19.1	18.7	18.3	17.8	17.7	17.6	17.3	17.3	17.2	17.1	16.8	16.7	14	15.5	16	15.2	16.1	16.2	15.1	15.6	16.7	14.8	16.4	15.5	16.2	16.5	15.7
		Hypocotyl Weight(g)	6.08033	1.58552	10.49	11	5.88	5.88	8.28	7.02	5.75	5.88	6.53	5.67	6.16	6.71	5.05	7.03	6.75	5.83	7.23	6.12	5.12	5.6	5.7	4.73	4.69	5.22	4.81	5.38	4.68	4.64	4.73	3.85
		Hypocotyl Diameter(mm)	9.29267	1.02975	10.8	11.18	7.66	8.97	10.84	9.35	8.52	9.45	9.38	8.8	9.38	9.72	8.49	10.55	10.22	10.94	10.76	10.06	9.62	9.49	9.36	8.91	8.82	8.67	8.64	8.59	8.42	8.06	7.75	7.38
	morphological characteristics of plants	Plant Height(cm)	41.1667	6.47554	53.2	51.8	51.5	50.3	49.8	47.5	47.5	46.6	44.9	43.7	43.2	43	42.8	41.5	41	34.3	39.7	36.9	34.7	33.5	40.8	34.5	35.6	40.5	36.2	33.2	31.5	37.3	31.8	36.2
		Basal Diameter(mm)	16.1607	3.18643	19.74	22.9	18.71	20.79	23.91	15.59	12.5	15.59	15.61	13.51	16.66	17.69	16.64	16.67	13.54	20.76	17.69	17.68	16.64	15.62	15.61	15.6	14.59	14.58	14.58	14.57	12.5	11.48	11.45	11.42
		Crown Width(cm)	12.155	3.06131	13.7	18	19.7	15.75	15.65	14	11.2	11.65	13.8	11.5	14.65	6.1	13.7	12.75	11.15	14.45	9.45	8.75	11.85	14.7	12.45	11.75	9.85	8.4	10.15	10.1	8.75	12.8	10.9	7
		Branch Number	3.53333	2.62262	6	9	5	6	7	2	3	4	2	0	4	2	3	7	2	2	7	0	9	4	2	3	5	0	3	0	0	3	5	1
		Leaf Number	15.0333	8.00208	24	37	28	22	25	10	12	18	12	6	17	9	13	18	13	8	26	8	26	20	9	10	13	5	8	5	9	13	19	8
	morphological characteristics of leaves	Leaf Length(cm)	9.1706	1.19795	10.943	10.327	10.153	11.546	10.612	11.001	10.754	9.968	8.397	9.759	8.647	8.978	8.89	9.633	10.533	8.791	9.135	7.582	8.472	8.719	9.862	8.293	8.408	8.003	8.868	6.821	7.582	8.194	8.723	7.524
		Leaf Width(cm)	3.64487	0.420402	4.368	3.937	3.905	4.107	3.827	4.216	4.061	3.656	3.673	3.703	3.65	3.431	3.361	4.019	4.619	3.734	3.759	3.462	3.169	3.806	3.907	3.649	3.078	3.275	3.332	2.834	3.226	2.973	3.439	3.17
		Leaf Perimeter(cm)	22.4784	2.84758	27.513	24.701	24.682	27.822	25.381	27.376	25.915	24.608	21.395	24.116	21.32	21.786	21.934	23.672	26.021	21.802	21.956	19.453	20.622	21.62	23.623	20.522	20.362	19.565	21.08	16.859	18.716	19.908	21.444	18.578
		Leaf Area(cm2)	24.9376	5.84441	34.105	28.309	29.064	33.518	30.31	35.47	33.216	27.618	22.561	29.425	24.405	22.374	23.998	29.131	34.741	23.402	24.147	20.358	20.252	25.173	27.414	21.407	18.35	18.921	21.802	14.434	18.026	17.579	21.778	16.841
		Leaf Shape Index	2.51739	0.175442	2.50527	2.62306	2.6	2.8113	2.77293	2.60935	2.64812	2.72648	2.28614	2.63543	2.36904	2.61673	2.64505	2.39686	2.28036	2.35431	2.43017	2.19006	2.6734	2.29086	2.52419	2.27268	2.73164	2.44366	2.66146	2.40685	2.35028	2.75614	2.53649	2.3735
		Specific Leaf Area(cm2/g)	65.109	4.36901	63.1574	65.8349	66.0545	68.4041	64.4894	64.4909	61.5111	64.2279	66.3559	65.3889	64.2237	62.15	68.5657	64.7356	63.1655	68.8294	68.9914	65.671	61.3697	61.3976	55.9469	66.8969	65.5357	70.0778	66.0667	80.1889	56.3312	62.7821	68.0563	62.3741
		Dry Weight(g)	0.385667	0.0964788	0.54	0.43	0.44	0.49	0.47	0.55	0.54	0.43	0.34	0.45	0.38	0.36	0.35	0.45	0.55	0.34	0.35	0.31	0.33	0.41	0.49	0.32	0.28	0.27	0.33	0.18	0.32	0.28	0.32	0.27
		Leaf Relative Water Content	0.896407	0.0366995	0.816327	0.861111	0.91129	0.790541	0.885965	0.875	0.905405	0.933333	0.907216	0.876923	0.89011	0.914894	0.91358	0.882812	0.875	0.915789	0.926316	0.896907	0.936842	0.925532	0.903509	0.931818	0.930556	0.958333	0.90099	0.921569	0.901235	0.84507	0.912088	0.846154
		Leaf Dry Matter Content	0.269496	0.0176617	0.268657	0.284768	0.261905	0.248731	0.291925	0.246637	0.267327	0.241573	0.259542	0.257143	0.294574	0.276923	0.301724	0.260116	0.276382	0.263566	0.269231	0.242188	0.257812	0.303704	0.300613	0.266667	0.28	0.272727	0.246269	0.26087	0.283186	0.282828	0.260163	0.257143
	leaf anatomical structure	Leaf Thickness(μm)	549.593	34.9535	580.793	543.116	547.507	555.444	546.271	560.229	513.935	506.353	560.095	518.033	579.472	512.206	548.764	561.002	513.105	580.897	670.516	547.387	549.003	606.053	552.056	551.529	518.434	515.643	503.67	536.301	569.233	579.692	507.951	553.109
		Thickness of Lower Cuticle(μm)	5.3606	0.807773	6.486	5.392	4.694	5.431	4.944	4.67	6.011	5.988	5.446	5.367	4.561	5.927	4.686	5.311	4.533	6.543	5.647	5.361	4.759	5.411	4.606	4.369	7.421	7.117	5.311	5.789	4.099	5.653	4.7	4.585
		Thickness of Lower Epidermis(μm)	10.1984	1.75476	12.69	11.592	8.587	8.344	11.744	9.008	7.409	7.256	10.198	11.482	8.636	11.626	9.897	11.108	9.198	12.668	10.26	12.524	9.282	10.143	9.372	9.125	9.903	9.697	10.276	9.628	11.822	14.801	10.327	7.348
		Thickness of Lower Hypodermic(μm)	35.0119	3.35753	38.649	40.06	33.206	32.44	33.293	32.477	31.054	33.063	34.766	36.243	42.676	34.689	37.107	33.915	34.977	37.543	40.325	30.618	33.669	34.474	31.996	37.9	27.669	31.876	31.59	34.759	35.092	39.096	39.105	36.03
		Thickness of Lower Palisade Tissue(μm)	47.1098	12.6123	38.044	49.603	60.594	38.233	67.39	67.763	56.701	27.634	67.202	61.326	48.831	29.863	48.044	54.153	54.301	46.101	44.311	64.775	35.085	32.156	59.052	50.114	38.896	31.049	24.615	39.483	36.922	46.401	39.854	54.799
		Thickness of Spongy Tissue(μm)	251.875	35.6208	282.578	260.779	251.031	267.963	229.312	260.947	191.553	259.498	260.222	230.642	293.026	214.737	237.016	253.748	179.343	275.665	336.819	251.848	282.645	342.475	248.195	258.138	243.77	248.2	240.589	247.309	243.884	255.513	191.235	217.565
		Thickness of Upper Palisade Tissue(μm)	126.939	17.6676	131.809	104.156	113.301	118.125	134.793	115.603	145.534	89.864	128.866	125.32	115.075	134.597	156.87	145.244	139.512	114.574	166.576	119.202	105.208	123.137	132.055	121.217	115.048	115.465	116.757	119.683	112.263	137.977	160.174	150.174
		Thickness of Upper Hypodermic(μm)	63.4843	4.25474	67.348	57.341	70.711	62.761	61.116	62.708	67.198	64.15	64.817	68.272	58.263	63.431	60.187	58.352	63.764	67.173	75.077	66.246	61.257	68.243	61.754	60.659	63.079	59.202	60.208	62.619	57.146	68.898	59.482	63.068
		Thickness of Upper Epidermis(μm)	11.4882	2.44083	12.601	10.2	8.136	12.129	9.103	8.733	11.123	6.867	7.198	12.675	14.112	17.551	16.145	11.226	14.619	13.293	13.182	12.004	10.52	11.587	10.397	9.509	12.376	12.815	8.585	10.551	13.042	11.828	12.14	10.399
		Thickness of Upper Cuticle(μm)	7.01053	0.928816	6.999	7.884	6.13	8.663	6.117	6.876	7.724	7.473	5.718	6.936	7.892	6.988	7.209	7.344	9.964	6.952	6.106	5.436	6.204	7.051	6.307	5.906	7.381	6.96	6.912	7.268	6.742	8.189	6.518	6.467
		Palisade Tissue-Spongy Tissue Ratio	70.9209	16.8127	60.1084	58.9614	69.2723	58.3506	88.1694	70.2694	105.577	45.279	75.3464	80.9245	55.9357	76.5867	86.4558	78.5807	108.068	58.2863	62.6114	73.0508	49.6358	45.3443	76.9987	66.3719	63.1513	59.0306	58.7608	64.3592	61.1705	72.1599	104.598	94.2123
		Cell Tense Ratio	31.7246	4.42812	29.245	28.3105	31.7612	28.1501	37.0115	32.7305	39.3503	23.2048	35.0062	36.0298	28.2854	32.1082	37.341	35.543	37.7726	27.6598	31.4514	33.61	25.5541	25.6237	34.6173	31.0647	29.694	28.4138	28.0684	29.6785	26.2081	31.8062	39.3794	37.0583
		Spongy Ratio	45.7027	4.55988	48.6538	48.0153	45.8498	48.243	41.9777	46.5786	37.2718	51.2484	46.4603	44.5226	50.5678	41.924	43.1909	45.2312	34.9525	47.4551	50.2328	46.0091	51.4833	56.5091	44.9583	46.8041	47.0205	48.1341	47.7672	46.1138	42.8443	44.0774	37.6483	39.3349
	stomatal characteristics	Stomatal Area(μm2)	1186.96	81.7155	1108.33	1183.11	1191.22	1070.89	1240.33	1199.56	1142.33	1171.67	1179.67	1255.78	1208.44	1150.22	1150.56	1091.22	1121.44	1175.11	1251.89	1206.56	1322.11	1140.33	997.889	1105.11	1315.22	1098.33	1150.22	1282.11	1271.89	1287.33	1186.44	1353.44
		Stomatal Density(per mm2)	141.962	9.80851	146.542	170.355	148.373	150.205	152.037	152.037	146.542	152.037	157.532	144.71	141.046	126.392	133.719	131.887	135.551	131.887	139.215	146.542	122.729	128.224	135.551	137.383	146.542	137.383	141.046	139.215	141.046	144.71	139.215	139.215

## Sheet: Table S2
Table S2. Resequencing evaluation.
Sample ID	Raw Reads	Raw Bases (bp)	Raw GC (%)	Raw Q30 (%)	Clean Reads	Clean Bases (bp)	Clean GC (%)	Clean Q30 (%)
WZ1	15305248	2311092448	37.88	93.51	15141078	2273900457	37.79	94.28
WZ2	15367218	2320449918	36.68	93.06	15178264	2275406486	36.54	93.98
WZ3	16380656	2473479056	37.28	92.97	16193814	2432173479	37.22	93.83
WZ4	16084158	2428707858	37.92	93.08	15892420	2386888146	37.83	93.95
WZ5	15031282	2269723582	36.71	93.21	14854158	2224060750	36.54	94.09
WZ6	15173186	2291151086	38.02	93.45	15014292	2252193533	37.91	94.22
WZ7	16810198	2538339898	36.68	93.56	16614434	2483536162	36.47	94.44
WZ8	16280488	2458353688	37.67	93.27	16110844	2420208663	37.58	94.03
WZ9	17255540	2605586540	37.72	93.45	17071104	2562942807	37.62	94.22
WZ10	14668182	2214895482	39.87	93.19	14446070	2157611568	39.64	94.26
QZ1	13475896	2034860296	37.48	93.11	13322638	2001385978	37.41	93.95
QZ2	15038972	2270884772	37.55	93.32	14878214	2235028416	37.47	94.1
QZ3	15989480	2414411480	37	93.2	15813380	2375706186	36.92	94.02
QZ4	17394266	2626534166	37.31	92.94	17197428	2583563627	37.23	93.79
QZ5	15082676	2277484076	37.15	93.02	14915184	2240674497	37.07	93.85
QZ6	15663062	2365122362	37.65	92.95	15489024	2323352209	37.55	93.79
QZ7	16134328	2436283528	37.67	93.49	15975082	2396568199	37.58	94.22
QZ8	15236988	2300785188	36.79	93.35	15061944	2255948895	36.63	94.23
QZ9	13910532	2100490332	37.27	92.78	13747328	2064603624	37.15	93.67
QZ10	13813176	2085789576	39.23	92.07	13535224	2023912235	39.01	93.51
ZZ1	15224810	2298946310	38.05	92.85	15045194	2259083409	37.98	93.73
ZZ2	14974424	2261138024	37.86	93.28	14805096	2223359927	37.75	94.09
ZZ3	17785238	2685570938	37.5	93.62	17599172	2640717740	37.39	94.39
ZZ4	13888334	2097138434	37.9	92.84	13725814	2060763750	37.81	93.71
ZZ5	18509992	2795008792	37.04	93.19	18297390	2746665411	36.93	94.04
ZZ6	18784220	2836417220	37.46	93.26	18564064	2787870307	37.38	94.13
ZZ7	14569636	2200015036	37.93	93.32	14410604	2166322666	37.87	94.1
ZZ8	14313806	2161384706	37.52	92.73	14138992	2123601395	37.43	93.63
ZZ9	19366594	2924355694	39.73	93.08	19146296	2871574360	39.61	93.94
ZZ10	13558012	2047259812	38.8	91.73	13245598	1975373135	38.46	93.36
DZG1	13923820	2102496820	36.43	92.73	13763474	2068069697	36.35	93.61
DZG2	16949164	2559323764	36.91	93.1	16745000	2511544747	36.77	94.01
DZG3	16478082	2488190382	38.3	93.28	16300046	2445646430	38.21	94.08
DZG4	18923246	2857410146	37.58	93.3	18721730	2810201515	37.47	94.1
DZG5	14278164	2156002764	36.7	92.94	14115104	2119820107	36.61	93.8
DZG6	15795146	2385067046	37.2	92.85	15615282	2344288229	37.07	93.72
DZG7	16070114	2426587214	37.62	92.97	15866008	2368360914	37.35	93.91
DZG8	14910726	2251519626	37.22	92.8	14728154	2209907269	37.09	93.72
DZG9	15108978	2281455678	36.71	92.43	14925000	2240815903	36.63	93.37
DZG10	13841668	2090091868	37.96	92.85	13624950	2039048888	37.74	93.99

## Sheet: Table S3
Table S3. Genome alignment.
Sample ID	Mapped Ratio(%)	Proper Ratio(%)	Real Depth	Insert Size	Coverage(%) (>=1x)	Coverage(%) (>=4x)
WZ1	89.91	83.54	11.6	274	99.02	85
WZ2	95.29	91.98	12.24	280	99.52	94.34
WZ3	89.48	82.16	12.31	293	99.28	88.09
WZ4	91.11	85.24	12.31	294	99.24	89.99
WZ5	94.05	89.97	11.82	271	99.37	92.78
WZ6	91.09	85.85	11.63	269	99.06	87.55
WZ7	96.91	95	13.59	246	99.51	96.13
WZ8	89.99	83.62	12.33	276	99.22	88.8
WZ9	91.37	86	13.24	272	99.36	92.2
WZ10	93.44	90.33	11.83	243	95.78	79.54
QZ1	92.22	87.19	10.45	290	99.19	87.03
QZ2	90.22	83.67	11.42	281	99.16	85.56
QZ3	91.41	86.32	12.26	292	99.52	93.36
QZ4	90.23	84.27	13.15	301	99.64	94.13
QZ5	90.73	84.17	11.5	301	99.3	88.84
QZ6	90.69	84.94	11.93	280	99.25	88.59
QZ7	87.75	79.74	12	268	98.46	78.47
QZ8	94.89	91.42	12.07	271	99.59	94.06
QZ9	90.37	84.03	10.57	302	99.17	86.02
QZ10	93.96	90.04	11.12	282	96.13	78.62
ZZ1	91.21	86.16	11.66	296	99.29	90.09
ZZ2	91.27	85.78	11.51	263	99.08	86.62
ZZ3	94.35	91.29	14.05	259	99.6	96.18
ZZ4	91.34	87.86	10.64	294	99.37	90.52
ZZ5	94.5	91.67	14.63	283	99.68	97.53
ZZ6	93.79	90.47	14.74	288	99.65	97.26
ZZ7	88.82	81.22	10.96	288	98.66	80.7
ZZ8	91.59	85.93	11	305	99.32	88.66
ZZ9	87.05	84.19	14.1	285	99.6	95.83
ZZ10	95.61	92.77	11.1	276	95.55	76.51
DZG1	95.65	92.42	11.2	316	99.24	94.18
DZG2	97.46	95.7	13.85	284	99.28	96.37
DZG3	91.72	86.74	12.7	273	99.25	90.68
DZG4	93.03	89.21	14.76	271	99.47	96.25
DZG5	95.16	91.77	11.41	296	99.28	93.68
DZG6	95.51	92.61	12.64	282	99.5	95.6
DZG7	95.07	92.58	12.72	249	99.47	93.99
DZG8	95.19	92.01	11.89	295	99.37	93.53
DZG9	95.73	92.66	12.11	313	99.52	95.76
DZG10	95.68	92.52	11.16	276	98.23	86.57

## Sheet: Table S4
Table S4.SNP statistics and functional annotation
Sample ID	SNP Number	Transition	Transversion	Ts/Tv	Heterozygosity Number	Homozygosity Number	3_prime_UTR_variant	5_prime_UTR_premature_start_codon_gain_variant	5_prime_UTR_variant	downstream_gene_variant	intergenic_region	intron_variant	missense_variant	non_coding_transcript	splice_acceptor_variant	splice_donor_variant	splice_region_variant	start_lost	stop_gained	stop_lost	stop_retained_variant	synonymous_variant	upstream_gene_variant		HIGH	LOW	MODERATE	MODIFIER
WZ1	49175	28517	20663	1.38	36102	195135	942	18	506	6729	38776	6272	1707	0	3	9	200	1	29	6	0	998	7301	63497	48	1166	1707	46970
WZ2	51085	29617	21477	1.38	39532	195606	942	21	536	6890	40892	6166	1645	0	6	9	198	3	29	6	1	937	7691	65972	53	1107	1645	48938
WZ3	42897	24872	18032	1.38	31589	201979	808	16	428	5735	33932	5536	1388	0	8	8	181	1	28	4	0	836	6079	54988	49	984	1388	41107
WZ4	53536	31129	22413	1.39	27242	205412	1087	12	551	7576	42440	6719	1720	0	6	8	208	2	28	5	0	1060	8025	69447	49	1229	1720	51283
WZ5	53079	30823	22261	1.38	30684	202721	1031	12	542	7356	42107	6729	1698	0	7	7	216	3	23	8	1	1006	8040	68786	48	1178	1698	50866
WZ6	50723	29616	21113	1.4	19671	212301	979	18	516	6968	40482	6261	1562	0	4	8	201	1	22	7	0	962	7538	65529	42	1136	1562	48654
WZ7	51651	29868	21788	1.37	28191	207118	952	15	499	7087	41693	6044	1549	0	5	8	186	2	24	7	0	933	7647	66651	46	1086	1549	49597
WZ8	50553	29523	21037	1.4	37644	194711	1017	16	520	6998	39968	6337	1724	0	7	13	224	2	29	5	1	1018	7351	65230	56	1205	1724	48284
WZ9	53298	31139	22167	1.4	29714	203259	1039	20	542	7348	42451	6631	1678	0	6	9	205	2	27	7	1	994	7847	68807	51	1166	1678	51089
WZ10	46810	27033	19787	1.37	18170	199949	1003	15	511	7118	36572	6240	1567	0	6	8	186	1	23	6	0	959	7657	61872	44	1116	1567	44772
QZ1	42072	24578	17499	1.4	29890	203133	814	12	398	5634	34143	4628	1360	0	5	6	141	0	23	5	1	752	5877	53799	39	876	1360	40385
QZ2	45453	27137	18322	1.48	34126	198146	857	9	406	5751	36739	5246	1435	0	7	7	182	1	20	4	2	811	5961	57438	39	960	1435	43637
QZ3	46972	27437	19543	1.4	35536	199704	855	15	490	6336	37971	5375	1472	0	7	6	177	3	14	6	1	836	6726	60290	36	992	1472	45121
QZ4	51636	30862	20786	1.48	40503	194741	1009	13	489	6572	42108	5752	1450	0	7	3	163	3	25	4	0	867	6966	65431	42	1008	1450	49786
QZ5	43876	25647	18233	1.41	32021	201423	862	13	437	5933	35331	5021	1425	0	6	5	167	4	19	6	1	829	6332	56391	40	966	1425	42070
QZ6	41107	23984	17130	1.4	30605	202542	781	13	424	5518	33158	4730	1297	0	7	10	179	1	25	6	3	753	5762	52667	49	902	1297	39419
QZ7	39028	22990	16046	1.43	27024	202295	761	14	368	5294	30798	5200	1204	0	7	3	158	1	15	4	0	741	5194	49762	30	879	1204	37447
QZ8	52117	31482	20640	1.53	41144	193625	879	11	479	6322	42996	5460	1464	0	8	8	179	2	22	5	1	853	6904	65593	45	990	1464	50201
QZ9	43051	25508	17548	1.45	30453	202350	832	13	428	5436	34794	5006	1263	0	5	10	175	2	20	2	0	753	6089	54828	39	898	1263	41397
QZ10	38442	22295	16152	1.38	27147	194718	794	14	432	5474	30364	4795	1296	0	9	5	152	4	19	4	1	783	6191	50337	41	917	1296	36756
ZZ1	43228	25164	18069	1.39	32822	199999	874	11	443	6078	34557	5077	1463	0	2	11	190	1	22	5	3	844	6269	55850	41	999	1463	41317
ZZ2	42601	24701	17906	1.38	30755	201504	889	11	443	5989	33600	5378	1475	0	10	7	164	3	22	3	2	851	6390	55237	45	990	1475	40724
ZZ3	50334	29353	20985	1.4	39132	196513	909	22	536	6579	40629	5901	1492	0	6	7	194	5	20	6	2	896	7316	64520	44	1067	1492	48396
ZZ4	45238	26539	18708	1.42	33114	200626	852	13	404	6060	36518	5225	1435	0	6	6	181	2	20	8	2	842	6227	57801	42	999	1435	43426
ZZ5	48434	28013	20426	1.37	38025	198353	933	17	494	6468	39162	5573	1454	0	6	8	171	1	29	6	1	850	7147	62320	50	996	1454	46611
ZZ6	51550	30325	21230	1.43	39694	196387	922	20	532	6562	41980	5738	1512	0	7	9	189	4	20	3	0	907	7238	65643	43	1069	1512	49575
ZZ7	42514	25157	17362	1.45	30128	198762	830	12	392	5726	34285	4831	1372	0	7	4	165	2	21	6	0	834	5847	54334	40	968	1372	40710
ZZ8	44493	26082	18419	1.42	33719	199610	869	16	461	5809	35705	5211	1436	0	3	10	186	3	18	6	1	845	6378	56957	40	998	1436	42630
ZZ9	47640	27344	20304	1.35	36932	198626	958	17	520	6693	37873	5911	1514	0	8	6	183	4	19	6	1	903	7085	61701	43	1063	1514	45720
ZZ10	41220	23880	17344	1.38	29893	190591	838	13	463	5864	32776	5016	1314	0	6	11	154	3	23	4	0	832	6306	53623	47	969	1314	39493
DZG1	63913	36928	26998	1.37	21736	211341	1181	19	692	8832	51050	7925	1980	0	5	12	250	3	24	5	3	1156	10139	83276	49	1373	1980	61373
DZG2	66430	38389	28052	1.37	24113	209633	1203	20	728	9140	53196	8121	2051	0	8	11	254	4	24	6	3	1201	10504	86474	53	1420	2051	63792
DZG3	74193	43798	30409	1.44	39493	192153	1379	26	831	9977	59344	9013	2270	0	10	12	296	2	37	6	2	1426	11091	95722	67	1683	2270	71166
DZG4	76996	45767	31234	1.47	40197	193841	1324	24	782	9706	63078	8239	2262	0	6	15	282	2	32	6	3	1363	11218	98342	61	1603	2262	74014
DZG5	70355	40865	29500	1.39	36487	196175	1413	26	771	9736	56059	8644	2183	0	6	15	294	3	23	8	2	1342	10924	91449	55	1591	2183	67423
DZG6	78764	46615	32160	1.45	43854	190507	1424	30	867	10479	63403	9346	2324	0	11	13	304	4	39	5	2	1465	11764	101480	72	1730	2324	75650
DZG7	44828	26163	18672	1.4	34057	200550	849	15	464	5809	36179	5150	1420	0	9	7	173	1	20	6	2	802	6286	57192	43	955	1420	43065
DZG8	74003	43913	30103	1.46	34819	198344	1342	30	813	9655	60191	8275	2151	0	5	14	282	3	28	6	2	1297	11283	95377	56	1536	2151	71202
DZG9	78742	46614	32138	1.45	43951	190432	1467	29	857	10568	63275	9396	2333	0	12	13	304	2	37	6	3	1476	11800	101578	70	1740	2333	75604
DZG10	61119	35422	25706	1.38	20467	207351	1126	20	705	8629	48749	7539	1920	0	8	12	244	6	23	6	3	1140	9950	80080	55	1352	1920	58649

## Sheet: Table S5
Table S5.Details of selective sweep analysis of WZ and QZ populations
pop1	pop2	chromosome	window_pos_1	window_pos_2	pi1	pi2	avg_wc_fst	z_avg_wc_fst	log2_pi_ratio	fst_sig	pi_ratio_sig_05	pi_ratio_sig_95
WZ	QZ	chr1	1	10000	0.459505	0.442569	0.0387464	-0.849843	0.0540571	nosig	nosig	nosig
WZ	QZ	chr1	10001	20000	0.0610465	0.0410095	0.370122	1.00228	0.562636	nosig	nosig	nosig
WZ	QZ	chr1	60001	70000	0.176119	0.132353	0.356948	0.928653	0.409473	nosig	nosig	nosig
WZ	QZ	chr1	70001	80000	0.0671642	0.0910816	0.23247	0.232917	-0.433899	nosig	nosig	nosig
WZ	QZ	chr1	80001	90000	0.48855	0.278027	0.323119	0.739573	0.811051	nosig	nosig	nosig
WZ	QZ	chr1	90001	100000	0.172598	0.08	0.523979	1.86222	1.09976	nosig	nosig	nosig
WZ	QZ	chr1	100001	110000	0.189493	0.221374	0.202181	0.0636275	-0.223247	nosig	nosig	nosig
WZ	QZ	chr1	110001	120000	0.216667	0.221374	0.478117	1.60589	-0.0308679	nosig	nosig	nosig
WZ	QZ	chr1	120001	130000	0.0789474	0.0603614	0.267622	0.429389	0.381719	nosig	nosig	nosig
WZ	QZ	chr1	130001	140000	0.189504	0.117438	0.352138	0.901764	0.685695	nosig	nosig	nosig
WZ	QZ	chr1	140001	150000	0.131868	0.0381679	0.627329	2.43987	1.76225	sig	nosig	nosig
WZ	QZ	chr1	150001	160000	0.314869	0.267399	0.291039	0.560271	0.234945	nosig	nosig	nosig
WZ	QZ	chr1	210001	220000	0.325	0.538462	0.115731	-0.419559	-0.726648	nosig	nosig	nosig
WZ	QZ	chr1	240001	250000	0.325	0.555556	0.114198	-0.428131	-0.771654	nosig	nosig	nosig
WZ	QZ	chr1	250001	260000	0.233236	0.113744	0.239067	0.269792	1.02954	nosig	nosig	nosig
WZ	QZ	chr1	280001	290000	0.233333	0.263736	0	-1.0664	-0.175994	nosig	nosig	nosig
WZ	QZ	chr1	290001	300000	0.424837	0.525	0.0562495	-0.752015	-0.304763	nosig	nosig	nosig
WZ	QZ	chr1	340001	350000	0.1	0.470588	0.172728	-0.100992	-2.22317	nosig	nosig	nosig
WZ	QZ	chr1	350001	360000	0.178571	0.120075	0.3897	1.1117	0.568656	nosig	nosig	nosig
WZ	QZ	chr1	360001	370000	0.234742	0.193182	0.169885	-0.116885	0.279799	nosig	nosig	nosig
WZ	QZ	chr1	370001	380000	0.0987903	0.258065	0.0532178	-0.76896	-1.37634	nosig	nosig	nosig
WZ	QZ	chr1	380001	390000	0.257655	0.224384	0.364786	0.972456	0.198641	nosig	nosig	nosig
WZ	QZ	chr1	390001	400000	0.275744	0.300743	0.401616	1.17831	-0.124768	nosig	nosig	nosig
WZ	QZ	chr1	400001	410000	0.470588	0.268421	0.395345	1.14326	0.807665	nosig	nosig	nosig
WZ	QZ	chr1	410001	420000	0.165192	0.32967	0.0821008	-0.607527	-0.992545	nosig	nosig	nosig
WZ	QZ	chr1	420001	430000	0.185841	0.0598504	0.632624	2.46946	1.61847	sig	nosig	nosig
WZ	QZ	chr1	430001	440000	0.325383	0.126904	0.473362	1.57931	1.35151	nosig	nosig	nosig
WZ	QZ	chr1	440001	450000	0.283721	0.075188	0.392629	1.12808	1.90191	nosig	nosig	nosig
WZ	QZ	chr1	470001	480000	0.116809	0.131868	0	-1.0664	-0.173544	nosig	nosig	nosig
WZ	QZ	chr1	510001	520000	0.442105	0.268421	0	-1.0664	0.717787	nosig	nosig	nosig
WZ	QZ	chr1	520001	530000	0.0836299	0.223577	0.00794353	-1.02201	-1.40797	nosig	nosig	nosig
WZ	QZ	chr1	530001	540000	0.290323	0.103723	0.186148	-0.0259885	1.47603	nosig	nosig	nosig
WZ	QZ	chr1	620001	630000	0.181495	0.0616114	0	-1.0664	1.54336	nosig	nosig	nosig
WZ	QZ	chr1	630001	640000	0.223919	0.206278	0.428757	1.33001	0.117836	nosig	nosig	nosig
WZ	QZ	chr1	640001	650000	0.156398	0.254777	0.349727	0.888289	-0.700469	nosig	nosig	nosig
WZ	QZ	chr1	660001	670000	0.102564	0.0549451	0	-1.0664	0.888442	nosig	nosig	nosig
WZ	QZ	chr1	670001	680000	0.198704	0.179724	0.0626297	-0.716355	0.14408	nosig	nosig	nosig
WZ	QZ	chr1	680001	690000	0.251407	0.475336	0.0749402	-0.647549	-0.916228	nosig	nosig	nosig
WZ	QZ	chr1	690001	700000	0.324885	0.498728	0.0499971	-0.786961	-0.61678	nosig	nosig	nosig
WZ	QZ	chr1	730001	740000	0.424837	0.458333	0.220032	0.163401	-0.109242	nosig	nosig	nosig
WZ	QZ	chr1	740001	750000	0.5	0.294118	0.312588	0.680715	0.76352	nosig	nosig	nosig
WZ	QZ	chr1	750001	760000	0.1	0.362637	0.0376242	-0.856115	-1.84815	nosig	nosig	nosig
WZ	QZ	chr1	760001	770000	0.113879	0.428571	0.0983888	-0.51649	-1.90278	nosig	nosig	nosig
WZ	QZ	chr1	770001	780000	0.166667	0.5	0.111551	-0.442924	-1.57921	nosig	nosig	nosig
WZ	QZ	chr1	780001	790000	0.35823	0.325203	0.1883	-0.0139594	0.139135	nosig	nosig	nosig
WZ	QZ	chr1	790001	800000	0.236062	0.387228	0.147437	-0.242348	-0.711643	nosig	nosig	nosig
WZ	QZ	chr1	800001	810000	0.160131	0.381148	0.196091	0.0295892	-1.2459	nosig	nosig	nosig
WZ	QZ	chr1	810001	820000	0.184211	0.263158	0	-1.0664	-0.512234	nosig	nosig	nosig
WZ	QZ	chr1	830001	840000	0.265509	0.42042	0.236896	0.257655	-0.661078	nosig	nosig	nosig
WZ	QZ	chr1	840001	850000	0.1	0.189474	0	-1.0664	-0.915236	nosig	nosig	nosig
WZ	QZ	chr1	850001	860000	0.0752688	0.263736	0.0462072	-0.808143	-1.79539	nosig	nosig	nosig
WZ	QZ	chr1	860001	870000	0.273266	0.331155	0.286862	0.536925	-0.276281	nosig	nosig	nosig
WZ	QZ	chr1	870001	880000	0.334639	0.314753	0.145975	-0.250523	0.0881108	nosig	nosig	nosig
WZ	QZ	chr1	880001	890000	0.340376	0.204611	0.409124	1.22027	0.731443	nosig	nosig	nosig
WZ	QZ	chr1	890001	900000	0.478947	0.233333	0.40925	1.22098	1.03431	nosig	nosig	nosig
WZ	QZ	chr1	910001	920000	0.428571	0.216216	0.18804	-0.0154097	0.983766	nosig	nosig	nosig
WZ	QZ	chr1	920001	930000	0.253488	0.192572	0.474615	1.58631	0.394728	nosig	nosig	nosig
WZ	QZ	chr1	940001	950000	0.0778098	0.211921	0.397852	1.15727	-1.43387	nosig	nosig	nosig
WZ	QZ	chr1	970001	980000	0.29085	0.463415	0.00490786	-1.03897	-0.670188	nosig	nosig	nosig
WZ	QZ	chr1	990001	1000000	0.292105	0.22449	0.530004	1.89589	0.378357	nosig	nosig	nosig
WZ	QZ	chr1	1000001	1010000	0.221893	0.338028	0.437851	1.38083	-0.605051	nosig	nosig	nosig
WZ	QZ	chr1	1010001	1020000	0.104956	0.201465	0.0771328	-0.635294	-0.934205	nosig	nosig	nosig
WZ	QZ	chr1	1020001	1030000	0.200489	0.342857	0.243443	0.294249	-0.771108	nosig	nosig	nosig
WZ	QZ	chr1	1040001	1050000	0.146611	0.48228	0.172813	-0.100517	-1.71106	nosig	nosig	nosig
WZ	QZ	chr1	1060001	1070000	0.167513	0.32093	0.00838591	-1.01953	-0.933891	nosig	nosig	nosig
WZ	QZ	chr1	1070001	1080000	0.538462	0.30303	0.144776	-0.257224	0.827305	nosig	nosig	nosig
WZ	QZ	chr1	1080001	1090000	0.189474	0.20915	0	-1.0664	-0.14183	nosig	nosig	nosig
WZ	QZ	chr1	1090001	1100000	0.11194	0.117211	0	-1.0664	-0.0658001	nosig	nosig	nosig
WZ	QZ	chr1	1100001	1110000	0.103189	0.166	0	-1.0664	-0.680638	nosig	nosig	nosig
WZ	QZ	chr1	1110001	1120000	0.294118	0.294118	0	-1.0664	0	nosig	nosig	nosig
WZ	QZ	chr1	1120001	1130000	0.244009	0.4	0.0196624	-0.956508	-0.710769	nosig	nosig	nosig
WZ	QZ	chr1	1140001	1150000	0.362356	0.300403	0.157122	-0.18822	0.269689	nosig	nosig	nosig
WZ	QZ	chr1	1150001	1160000	0.290667	0.249739	0.290882	0.559392	0.218135	nosig	nosig	nosig
WZ	QZ	chr1	1160001	1170000	0.405229	0.0255255	0.245942	0.308215	3.93684	nosig	nosig	nosig
WZ	QZ	chr1	1200001	1210000	0.274	0.156673	0.204052	0.074081	0.802495	nosig	nosig	nosig
WZ	QZ	chr1	1210001	1220000	0.330206	0.213823	0.237503	0.26105	0.624583	nosig	nosig	nosig
WZ	QZ	chr1	1220001	1230000	0.458333	0.424837	0.220032	0.163401	0.109242	nosig	nosig	nosig
WZ	QZ	chr1	1230001	1240000	0.218659	0.260526	0.277985	0.487312	-0.251691	nosig	nosig	nosig
WZ	QZ	chr1	1240001	1250000	0.0895522	0.444776	0.188935	-0.0104064	-2.2995	nosig	nosig	nosig
WZ	QZ	chr1	1250001	1260000	0.103189	0.518617	0.310868	0.671101	-2.31824	nosig	nosig	nosig
WZ	QZ	chr1	1260001	1270000	0.271053	0.3663	0	-1.0664	-0.433075	nosig	nosig	nosig
WZ	QZ	chr1	1280001	1290000	0.166757	0.227413	0.175916	-0.0831743	-0.445273	nosig	nosig	nosig
WZ	QZ	chr1	1290001	1300000	0.125	0.442105	0.110837	-0.446913	-1.81423	nosig	nosig	nosig
WZ	QZ	chr1	1310001	1320000	0.117216	0.251634	0	-1.0664	-1.09562	nosig	nosig	nosig
WZ	QZ	chr1	1320001	1330000	0.302376	0.349296	0.156678	-0.190699	-0.207468	nosig	nosig	nosig
WZ	QZ	chr1	1330001	1340000	0.102679	0.248984	0.399231	1.16498	-1.26972	nosig	nosig	nosig
WZ	QZ	chr1	1360001	1370000	0.443429	0.402326	0.17412	-0.0932106	0.140006	nosig	nosig	nosig
WZ	QZ	chr1	1370001	1380000	0.209677	0.251572	0.312854	0.6822	-0.261661	nosig	nosig	nosig
WZ	QZ	chr1	1380001	1390000	0.394737	0.366013	0.393177	1.13114	0.10871	nosig	nosig	nosig
WZ	QZ	chr1	1390001	1400000	0.0927152	0.228571	0.688411	2.78127	-1.29259	sig	nosig	nosig
WZ	QZ	chr1	1400001	1410000	0.18763	0.13913	0.523379	1.85887	0.428791	nosig	nosig	nosig
WZ	QZ	chr1	1410001	1420000	0.197368	0.218421	0.537538	1.938	-0.14552	sig	nosig	nosig
WZ	QZ	chr1	1420001	1430000	0.0604752	0.0496689	0.773585	3.25732	0.278904	sig	nosig	nosig
WZ	QZ	chr1	1440001	1450000	0.345196	0.132701	0.404027	1.19178	1.37257	nosig	nosig	nosig
WZ	QZ	chr1	1470001	1480000	0.1	0.233333	0	-1.0664	-1.21421	nosig	nosig	nosig
WZ	QZ	chr1	1510001	1520000	0.111111	0.125	0	-1.0664	-0.168494	nosig	nosig	nosig
WZ	QZ	chr1	1520001	1530000	0.138229	0.0794702	0.566867	2.10193	0.790933	sig	nosig	nosig
WZ	QZ	chr1	1530001	1540000	0.294461	0.238095	0.435458	1.36746	0.305381	nosig	nosig	nosig
WZ	QZ	chr1	1540001	1550000	0.0829493	0.19137	0	-1.0664	-1.19629	nosig	nosig	nosig
WZ	QZ	chr1	1570001	1580000	0.354212	0.203629	0.185587	-0.0291236	0.795668	nosig	nosig	nosig
WZ	QZ	chr1	1580001	1590000	0.125	0.409091	0.0789396	-0.625195	-1.70252	nosig	nosig	nosig
WZ	QZ	chr1	1590001	1600000	0.135952	0.224	0	-1.0664	-0.716258	nosig	nosig	nosig
WZ	QZ	chr1	1600001	1610000	0.112676	0.0751174	0.142857	-0.267947	0.578631	nosig	nosig	nosig
WZ	QZ	chr1	1610001	1620000	0.335125	0.186813	0.10417	-0.484179	0.839701	nosig	nosig	nosig
WZ	QZ	chr1	1630001	1640000	0.317784	0.0549451	0.0614069	-0.723189	2.5105	nosig	nosig	nosig
WZ	QZ	chr1	1660001	1670000	0.0359477	0.262087	0.126405	-0.359904	-2.83198	nosig	nosig	nosig
WZ	QZ	chr1	1680001	1690000	0.325	0.125	0.0147783	-0.983806	1.37145	nosig	nosig	nosig
WZ	QZ	chr1	1700001	1710000	0.330065	0.140625	0.0412975	-0.835585	1.22504	nosig	nosig	nosig
WZ	QZ	chr1	1710001	1720000	0.12098	0.235772	0.00292647	-1.05005	-0.956855	nosig	nosig	nosig
WZ	QZ	chr1	1720001	1730000	0.366013	0.166667	0.0103348	-1.00864	1.13024	nosig	nosig	nosig
WZ	QZ	chr1	1730001	1740000	0.294118	0.366013	0	-1.0664	-0.314541	nosig	nosig	nosig
WZ	QZ	chr1	1780001	1790000	0.512295	0.229508	0.179425	-0.0635608	1.15497	nosig	nosig	nosig
WZ	QZ	chr1	1790001	1800000	0.235294	0.0555556	0.151316	-0.22067	2.06284	nosig	nosig	nosig
WZ	QZ	chr1	1820001	1830000	0.0801187	0.264336	0.308526	0.658012	-1.70971	nosig	nosig	nosig
WZ	QZ	chr1	1830001	1840000	0.36129	0.241935	0.368166	0.991349	0.576573	nosig	nosig	nosig
WZ	QZ	chr1	1840001	1850000	0.189289	0.0988484	0.0357062	-0.866836	0.930381	nosig	nosig	nosig
WZ	QZ	chr1	1860001	1870000	0.488665	0.0403397	0.410014	1.22524	3.5662	nosig	nosig	nosig
WZ	QZ	chr1	1870001	1880000	0.434834	0.198679	0.476296	1.59571	1.1261	nosig	nosig	nosig
WZ	QZ	chr1	1880001	1890000	0.346767	0.197318	0.596768	2.26905	0.810307	sig	nosig	nosig
WZ	QZ	chr1	1890001	1900000	0.418301	0.132597	0.534492	1.92098	1.6501	sig	nosig	nosig
WZ	QZ	chr1	1900001	1910000	0.21978	0.345972	0.596969	2.27018	-0.652207	sig	nosig	nosig
WZ	QZ	chr1	1910001	1920000	0.233819	0.32953	0.0493056	-0.790826	-0.493233	nosig	nosig	nosig
WZ	QZ	chr1	1920001	1930000	0.368952	0.459936	0.159399	-0.175494	-0.31723	nosig	nosig	nosig
WZ	QZ	chr1	1930001	1940000	0.227032	0.413273	0.00103977	-1.06059	-0.861346	nosig	nosig	nosig
WZ	QZ	chr1	1940001	1950000	0.244322	0.391134	0	-1.0664	-0.676668	nosig	nosig	nosig
WZ	QZ	chr1	1950001	1960000	0.438323	0.331937	0.352403	0.903249	0.400033	nosig	nosig	nosig
WZ	QZ	chr1	1960001	1970000	0.401168	0.469304	0.17447	-0.0912589	-0.225794	nosig	nosig	nosig
WZ	QZ	chr1	1970001	1980000	0.362637	0.545455	0.0839639	-0.597113	-0.587601	nosig	nosig	nosig
WZ	QZ	chr1	1980001	1990000	0.322034	0.372581	0.0805424	-0.616237	-0.209734	nosig	nosig	nosig
WZ	QZ	chr1	1990001	2000000	0.300469	0.291577	0	-1.0664	0.0431972	nosig	nosig	nosig
WZ	QZ	chr1	2000001	2010000	0.263072	0.191462	0.0663549	-0.695534	0.456358	nosig	nosig	nosig
WZ	QZ	chr1	2010001	2020000	0.329446	0.117438	0.43042	1.3393	1.48029	nosig	nosig	nosig
WZ	QZ	chr1	2020001	2030000	0.1	0.325	0.044209	-0.819312	-1.69052	nosig	nosig	nosig
WZ	QZ	chr1	2040001	2050000	0.385439	0.141026	0.430131	1.33768	1.44409	nosig	nosig	nosig
WZ	QZ	chr1	2050001	2060000	0.169355	0.167756	0.414156	1.2484	0.0136042	nosig	nosig	nosig
WZ	QZ	chr1	2060001	2070000	0.161876	0.326565	0.128876	-0.346091	-1.00801	nosig	nosig	nosig
WZ	QZ	chr1	2070001	2080000	0.4	0.30303	0.439597	1.39059	0.399387	nosig	nosig	nosig
WZ	QZ	chr1	2100001	2110000	0.0495627	0.154519	0	-1.0664	-1.62095	nosig	nosig	nosig
WZ	QZ	chr1	2110001	2120000	0.294118	0.538462	0.172746	-0.100893	-0.87023	nosig	nosig	nosig
WZ	QZ	chr1	2130001	2140000	0.45	0.525114	0	-1.0664	-0.222248	nosig	nosig	nosig
WZ	QZ	chr1	2150001	2160000	0.193669	0.175355	0.507563	1.77047	0.142534	nosig	nosig	nosig
WZ	QZ	chr1	2160001	2170000	0.200345	0.135246	0.00333988	-1.04774	0.56346	nosig	nosig	nosig
WZ	QZ	chr1	2170001	2180000	0.174946	0.169975	0.00919268	-1.01503	0.0413458	nosig	nosig	nosig
WZ	QZ	chr1	2210001	2220000	0.212418	0.154839	0.584146	2.19851	0.45363	sig	nosig	nosig
WZ	QZ	chr1	2220001	2230000	0.523739	0.0268741	0.479141	1.61161	4.2346	nosig	nosig	nosig
WZ	QZ	chr1	2230001	2240000	0.206452	0.0555556	0.421406	1.28892	1.87503	nosig	nosig	nosig
WZ	QZ	chr1	2240001	2250000	0.244898	0.279883	0.101207	-0.500738	-0.191912	nosig	nosig	nosig
WZ	QZ	chr1	2270001	2280000	0.526316	0.268421	0.2	0.0514358	0.968805	nosig	nosig	nosig
WZ	QZ	chr1	2290001	2300000	0.358974	0.111111	0.326731	0.759762	1.68296	nosig	nosig	nosig
WZ	QZ	chr1	2310001	2320000	0.228916	0.138138	0.259623	0.384683	0.724587	nosig	nosig	nosig
WZ	QZ	chr1	2320001	2330000	0.136116	0.193622	0	-1.0664	-0.505275	nosig	nosig	nosig
WZ	QZ	chr1	2330001	2340000	0.316069	0.102642	0.591686	2.24065	1.61318	sig	nosig	nosig
WZ	QZ	chr1	2340001	2350000	0.129108	0.119444	0.168698	-0.123519	0.111342	nosig	nosig	nosig
WZ	QZ	chr1	2350001	2360000	0.292537	0.321534	0.108127	-0.462061	-0.135907	nosig	nosig	nosig
WZ	QZ	chr1	2360001	2370000	0.230289	0.219891	0.255301	0.360522	0.0663642	nosig	nosig	nosig
WZ	QZ	chr1	2370001	2380000	0.431655	0.152672	0.187562	-0.0180836	1.49336	nosig	nosig	nosig
WZ	QZ	chr1	2380001	2390000	0.310526	0.146119	0.25225	0.343471	1.08237	nosig	nosig	nosig
WZ	QZ	chr1	2410001	2420000	0.321429	0.0467033	0.464112	1.52761	2.75682	nosig	nosig	nosig
WZ	QZ	chr1	2420001	2430000	0.383178	0.0544135	0.344725	0.860334	2.79346	nosig	nosig	nosig
WZ	QZ	chr1	2430001	2440000	0.283333	0.0916844	0.553534	2.02741	1.61718	sig	nosig	nosig
WZ	QZ	chr1	2440001	2450000	0.140914	0.0970149	0.495616	1.70369	0.533939	nosig	nosig	nosig
WZ	QZ	chr1	2450001	2460000	0.365239	0.3	0.395137	1.1421	0.283023	nosig	nosig	nosig
WZ	QZ	chr1	2460001	2470000	0.0555556	0.0553936	0	-1.0664	0.00413766	nosig	nosig	nosig
WZ	QZ	chr1	2480001	2490000	0.218659	0.1625	0.445527	1.42374	0.425974	nosig	nosig	nosig
WZ	QZ	chr1	2490001	2500000	0.175824	0.123288	0.346906	0.872525	0.508632	nosig	nosig	nosig
WZ	QZ	chr1	2500001	2510000	0.102564	0.175824	0.545455	1.98225	-0.771792	sig	nosig	nosig
WZ	QZ	chr1	2510001	2520000	0.24037	0.0551302	0.570204	2.12058	2.1044	sig	nosig	nosig
WZ	QZ	chr1	2530001	2540000	0.477756	0.334812	0.293837	0.575911	0.51164	nosig	nosig	nosig
WZ	QZ	chr1	2540001	2550000	0.291878	0.378418	0.207728	0.0946299	-0.373488	nosig	nosig	nosig
WZ	QZ	chr1	2550001	2560000	0.101331	0.292185	0.0924348	-0.549768	-1.51857	nosig	nosig	nosig
WZ	QZ	chr1	2570001	2580000	0.282185	0.0949106	0.294709	0.580782	1.56198	nosig	nosig	nosig
WZ	QZ	chr1	2580001	2590000	0.384095	0.250909	0.432323	1.34993	0.61231	nosig	nosig	nosig
WZ	QZ	chr1	2610001	2620000	0.470968	0.154839	0.469651	1.55857	1.59863	nosig	nosig	nosig
WZ	QZ	chr1	2620001	2630000	0.281276	0.281941	0.350338	0.891706	-0.00339946	nosig	nosig	nosig
WZ	QZ	chr1	2630001	2640000	0.264957	0.162089	0.330026	0.778179	0.705532	nosig	nosig	nosig
WZ	QZ	chr1	2640001	2650000	0.322314	0.149289	0.512159	1.79616	1.1052	nosig	nosig	nosig
WZ	QZ	chr1	2660001	2670000	0.132701	0.209677	0	-1.0664	-0.656021	nosig	nosig	nosig
WZ	QZ	chr1	2680001	2690000	0.0968188	0.115163	0	-1.0664	-0.247969	nosig	nosig	nosig
WZ	QZ	chr1	2690001	2700000	0.155508	0.20565	0.21112	0.113585	-0.400955	nosig	nosig	nosig
WZ	QZ	chr1	2700001	2710000	0.438628	0.11526	0.342126	0.845807	1.91893	nosig	nosig	nosig
WZ	QZ	chr1	2710001	2720000	0.105469	0.156398	0.390395	1.11559	-0.563988	nosig	nosig	nosig
WZ	QZ	chr1	2720001	2730000	0.248731	0.070529	0.335478	0.80865	1.80378	nosig	nosig	nosig
WZ	QZ	chr1	2730001	2740000	0.146341	0.28	0.311932	0.677048	-0.931407	nosig	nosig	nosig
WZ	QZ	chr1	2740001	2750000	0.159649	0.126	0.0263484	-0.919139	0.339085	nosig	nosig	nosig
WZ	QZ	chr1	2750001	2760000	0.266566	0.182131	0.306546	0.646943	0.547023	nosig	nosig	nosig
WZ	QZ	chr1	2760001	2770000	0.427015	0.181474	0.482244	1.62895	1.22997	nosig	nosig	nosig
WZ	QZ	chr1	2770001	2780000	0.3102	0.136735	0.310403	0.668501	1.17595	nosig	nosig	nosig
WZ	QZ	chr1	2780001	2790000	0.141026	0.12098	0.248557	0.32283	0.219506	nosig	nosig	nosig
WZ	QZ	chr1	2790001	2800000	0.291771	0.296875	0.0443135	-0.818728	-0.0249365	nosig	nosig	nosig
WZ	QZ	chr1	2800001	2810000	0.180113	0.197007	0.260847	0.391519	-0.128668	nosig	nosig	nosig
WZ	QZ	chr1	2810001	2820000	0.0793499	0.0867238	0.319081	0.717005	-0.126671	nosig	nosig	nosig
WZ	QZ	chr1	2840001	2850000	0.168257	0.26893	0.271199	0.449383	-0.67337	nosig	nosig	nosig
WZ	QZ	chr1	2860001	2870000	0.246512	0.294	0.156871	-0.189621	-0.253219	nosig	nosig	nosig
WZ	QZ	chr1	2880001	2890000	0.408163	0.432432	0.184333	-0.036132	-0.0831305	nosig	nosig	nosig
WZ	QZ	chr1	2890001	2900000	0.39554	0.263661	0.247821	0.318715	0.583319	nosig	nosig	nosig
WZ	QZ	chr1	2900001	2910000	0.450704	0.34127	0.131289	-0.332607	0.400244	nosig	nosig	nosig
WZ	QZ	chr1	2910001	2920000	0.35272	0.244131	0.25463	0.356771	0.529054	nosig	nosig	nosig
WZ	QZ	chr1	2920001	2930000	0.262673	0.0774194	0.101572	-0.4987	1.74947	nosig	nosig	nosig
WZ	QZ	chr1	2930001	2940000	0.275822	0.229114	0.135104	-0.311279	0.266608	nosig	nosig	nosig
WZ	QZ	chr1	2940001	2950000	0.397849	0.184834	0.474434	1.58531	1.10183	nosig	nosig	nosig
WZ	QZ	chr1	2950001	2960000	0.325	0.466667	0.345531	0.864837	-0.520609	nosig	nosig	nosig
WZ	QZ	chr1	2960001	2970000	0.225617	0.111663	0.287072	0.538098	1.00825	nosig	nosig	nosig
WZ	QZ	chr1	2970001	2980000	0.324213	0.198102	0.0828054	-0.603589	0.707879	nosig	nosig	nosig
WZ	QZ	chr1	2980001	2990000	0.401302	0.265045	0.175965	-0.0829021	0.596608	nosig	nosig	nosig
WZ	QZ	chr1	2990001	3000000	0.362101	0.112903	0.0326689	-0.883812	1.67256	nosig	nosig	nosig
WZ	QZ	chr1	3000001	3010000	0.131195	0.305936	0.103763	-0.48645	-1.21527	nosig	nosig	nosig
WZ	QZ	chr1	3010001	3020000	0.212418	0.229508	0.0476132	-0.800285	-0.111134	nosig	nosig	nosig
WZ	QZ	chr1	3020001	3030000	0.394737	0.45481	0	-1.0664	-0.203893	nosig	nosig	nosig
WZ	QZ	chr1	3030001	3040000	0.103687	0.103189	0.187743	-0.0170735	0.00686748	nosig	nosig	nosig
WZ	QZ	chr1	3040001	3050000	0.395466	0.0493274	0.246983	0.314034	2.97778	nosig	nosig	nosig
WZ	QZ	chr1	3050001	3060000	0.342023	0.0660848	0.154465	-0.203069	2.35425	nosig	nosig	nosig
WZ	QZ	chr1	3060001	3070000	0.219512	0.332083	0.148101	-0.238639	-0.595021	nosig	nosig	nosig
WZ	QZ	chr1	3070001	3080000	0.100154	0.0229709	0.197764	0.0389362	2.0772	nosig	nosig	nosig
WZ	QZ	chr1	3080001	3090000	0.197855	0.109529	0.112181	-0.439403	0.847289	nosig	nosig	nosig
WZ	QZ	chr1	3090001	3100000	0.230912	0.176752	0	-1.0664	0.383718	nosig	nosig	nosig
WZ	QZ	chr1	3110001	3120000	0.175824	0.0400572	0.14166	-0.27464	2.10661	nosig	nosig	nosig
WZ	QZ	chr1	3120001	3130000	0.442105	0.366013	0	-1.0664	0.271818	nosig	nosig	nosig
WZ	QZ	chr1	3130001	3140000	0.4	0.366013	0	-1.0664	0.127771	nosig	nosig	nosig
WZ	QZ	chr1	3160001	3170000	0.0652591	0.279012	0.122331	-0.38267	-2.0793	nosig	nosig	nosig
WZ	QZ	chr1	3170001	3180000	0.201991	0.0497132	0.286453	0.534638	2.00099	nosig	nosig	nosig
WZ	QZ	chr1	3190001	3200000	0.328872	0.177592	0.436768	1.37478	0.885235	nosig	nosig	nosig
WZ	QZ	chr1	3210001	3220000	0.423139	0.319495	0.274744	0.469195	0.404238	nosig	nosig	nosig
WZ	QZ	chr1	3230001	3240000	0.31131	0.0846614	0.480158	1.61729	1.86626	nosig	nosig	nosig
WZ	QZ	chr1	3240001	3250000	0.266393	0.277344	0.403933	1.19126	-0.0579036	nosig	nosig	nosig
WZ	QZ	chr1	3250001	3260000	0.192488	0.186047	0.138306	-0.293383	0.048849	nosig	nosig	nosig
WZ	QZ	chr1	3260001	3270000	0.192469	0.136732	0.31572	0.698219	0.490232	nosig	nosig	nosig
WZ	QZ	chr1	3270001	3280000	0.265455	0.0930233	0.178323	-0.0697219	1.5028	nosig	nosig	nosig
WZ	QZ	chr1	3290001	3300000	0.255708	0.238095	0.35396	0.911952	0.102542	nosig	nosig	nosig
WZ	QZ	chr1	3320001	3330000	0.0640114	0.21179	0.184654	-0.0343334	-1.71067	nosig	nosig	nosig
WZ	QZ	chr1	3330001	3340000	0.0884477	0.216915	0.477307	1.60136	-1.28465	nosig	nosig	nosig
WZ	QZ	chr1	3340001	3350000	0.0616114	0.286624	0.466572	1.54136	-2.19969	nosig	nosig	nosig
WZ	QZ	chr1	3350001	3360000	0.233871	0.19764	0.386967	1.09643	0.241711	nosig	nosig	nosig
WZ	QZ	chr1	3360001	3370000	0.296108	0.150235	0.477105	1.60023	0.974199	nosig	nosig	nosig
WZ	QZ	chr1	3380001	3390000	0.111111	0.325	0.0302017	-0.897601	-1.53994	nosig	nosig	nosig
WZ	QZ	chr1	3390001	3400000	0.357401	0.357616	0	-1.0664	-0.000865887	nosig	nosig	nosig
WZ	QZ	chr1	3400001	3410000	0.416667	0.0806175	0.252883	0.34701	2.3554	nosig	nosig	nosig
WZ	QZ	chr1	3440001	3450000	0.110151	0.356495	0.0679968	-0.686357	-1.6854	nosig	nosig	nosig
WZ	QZ	chr1	3460001	3470000	0.206452	0.142857	0.142857	-0.267947	0.528138	nosig	nosig	nosig
WZ	QZ	chr1	3470001	3480000	0.102564	0.229167	0.0310559	-0.892827	-1.15215	nosig	nosig	nosig
WZ	QZ	chr1	3490001	3500000	0.20915	0.233333	0	-1.0664	-0.15714	nosig	nosig	nosig
WZ	QZ	chr1	3500001	3510000	0.492334	0.3663	0.220963	0.168604	0.425604	nosig	nosig	nosig
WZ	QZ	chr1	3520001	3530000	0.291555	0.368971	0.0379286	-0.854414	-0.338705	nosig	nosig	nosig
WZ	QZ	chr1	3530001	3540000	0.12766	0.168865	0.227997	0.207917	-0.400833	nosig	nosig	nosig
WZ	QZ	chr1	3540001	3550000	0.20915	0.424837	0.0235849	-0.934584	-1.01888	nosig	nosig	nosig
WZ	QZ	chr1	3550001	3560000	0.0691145	0.32419	0.100476	-0.504824	-2.2135	nosig	nosig	nosig
WZ	QZ	chr1	3560001	3570000	0.178457	0.205263	0.0617583	-0.721225	-0.200851	nosig	nosig	nosig
WZ	QZ	chr1	3570001	3580000	0.253644	0.270793	0	-1.0664	-0.094025	nosig	nosig	nosig
WZ	QZ	chr1	3580001	3590000	0.527473	0.527473	0	-1.0664	0	nosig	nosig	nosig
WZ	QZ	chr1	3590001	3600000	0.346154	0.326733	0	-1.0664	0.0830556	nosig	nosig	nosig
WZ	QZ	chr1	3600001	3610000	0.215865	0.18306	0.0143773	-0.986047	0.236619	nosig	nosig	nosig
WZ	QZ	chr1	3610001	3620000	0.198704	0.0412371	0	-1.0664	2.24128	nosig	nosig	nosig
WZ	QZ	chr1	3620001	3630000	0.369427	0.222749	0.180057	-0.0600299	0.727308	nosig	nosig	nosig
WZ	QZ	chr1	3640001	3650000	0.202614	0.113879	0	-1.0664	0.825724	nosig	nosig	nosig
WZ	QZ	chr1	3650001	3660000	0.259587	0.0751174	0.636249	2.48972	1.77547	sig	nosig	nosig
WZ	QZ	chr1	3660001	3670000	0.359477	0.194313	0.597577	2.27357	0.884121	sig	nosig	nosig
WZ	QZ	chr1	3670001	3680000	0.376491	0.181319	0.451043	1.45456	1.04998	nosig	nosig	nosig
WZ	QZ	chr1	3680001	3690000	0.131455	0.0391705	0.135028	-0.311707	1.7213	nosig	nosig	nosig
WZ	QZ	chr1	3690001	3700000	0.0697168	0.0552995	0.689457	2.78711	0.328929	sig	nosig	nosig
WZ	QZ	chr1	3700001	3710000	0.217357	0.391129	0.284253	0.522341	-0.844642	nosig	nosig	nosig
WZ	QZ	chr1	3710001	3720000	0.251656	0.179245	0.453756	1.46973	0.487211	nosig	nosig	nosig
WZ	QZ	chr1	3720001	3730000	0.317784	0.104956	0.733093	3.031	1.58911	sig	nosig	nosig
WZ	QZ	chr1	3730001	3740000	0.268817	0.0876168	0.492165	1.6844	1.60633	nosig	nosig	nosig
WZ	QZ	chr1	3750001	3760000	0.41908	0.235772	0.504267	1.75204	0.827164	nosig	nosig	nosig
WZ	QZ	chr1	3760001	3770000	0.185484	0.266129	0.194385	0.0200537	-0.518486	nosig	nosig	nosig
WZ	QZ	chr1	3780001	3790000	0.408063	0.248808	0.327024	0.7614	0.711501	nosig	nosig	nosig
WZ	QZ	chr1	3820001	3830000	0.361656	0.247788	0.335502	0.808782	0.543686	nosig	nosig	nosig
WZ	QZ	chr1	3840001	3850000	0.106855	0.0953545	0	-1.0664	0.162667	nosig	nosig	nosig
WZ	QZ	chr1	3860001	3870000	0.211103	0.0652174	0.301191	0.617014	1.67949	nosig	nosig	nosig
WZ	QZ	chr1	3870001	3880000	0.29304	0.435897	0.00746862	-1.02466	-0.571281	nosig	nosig	nosig
WZ	QZ	chr1	3880001	3890000	0.262791	0.119077	0.403565	1.1892	1.13544	nosig	nosig	nosig
WZ	QZ	chr1	3890001	3900000	0.321596	0.197802	0.266435	0.422757	0.698396	nosig	nosig	nosig
WZ	QZ	chr1	3900001	3910000	0.529412	0.20915	0.263889	0.408524	1.33569	nosig	nosig	nosig
WZ	QZ	chr1	3930001	3940000	0.364599	0.181319	0.28526	0.527971	1.0038	nosig	nosig	nosig
WZ	QZ	chr1	3940001	3950000	0.250729	0.128645	0.18068	-0.0565468	0.957305	nosig	nosig	nosig
WZ	QZ	chr1	3950001	3960000	0.25054	0.228893	0.0598532	-0.731873	0.129825	nosig	nosig	nosig
WZ	QZ	chr1	3960001	3970000	0.28125	0.117998	0.0959343	-0.530209	1.24604	nosig	nosig	nosig
WZ	QZ	chr1	3980001	3990000	0.327128	0.297872	0.0721843	-0.662952	0.134728	nosig	nosig	nosig
WZ	QZ	chr1	3990001	4000000	0.519084	0.197007	0.345495	0.864634	1.39319	nosig	nosig	nosig
WZ	QZ	chr1	4040001	4050000	0.195556	0.230159	0.0225285	-0.940489	-0.233947	nosig	nosig	nosig
WZ	QZ	chr1	4050001	4060000	0.117825	0.0798122	0	-1.0664	0.556191	nosig	nosig	nosig
WZ	QZ	chr1	4060001	4070000	0.146643	0.272904	0.14041	-0.281624	-0.891559	nosig	nosig	nosig
WZ	QZ	chr1	4070001	4080000	0.172691	0.202103	0.331409	0.785908	-0.225689	nosig	nosig	nosig
WZ	QZ	chr1	4080001	4090000	0.261053	0.33871	0	-1.0664	-0.374446	nosig	nosig	nosig
WZ	QZ	chr1	4090001	4100000	0.11215	0.12447	0.015873	-0.977687	-0.149107	nosig	nosig	nosig
WZ	QZ	chr1	4100001	4110000	0.192425	0.267574	0.00973512	-1.01199	-0.473542	nosig	nosig	nosig
WZ	QZ	chr1	4110001	4120000	0.161209	0.296	0	-1.0664	-0.872608	nosig	nosig	nosig
WZ	QZ	chr1	4120001	4130000	0.0725806	0.168161	0	-1.0664	-1.201	nosig	nosig	nosig
WZ	QZ	chr1	4130001	4140000	0.213785	0.181677	0	-1.0664	0.233598	nosig	nosig	nosig
WZ	QZ	chr1	4140001	4150000	0.249106	0.449772	0.109457	-0.454625	-0.849857	nosig	nosig	nosig
WZ	QZ	chr1	4150001	4160000	0.297521	0.424951	0	-1.0664	-0.512858	nosig	nosig	nosig
WZ	QZ	chr1	4160001	4170000	0.264	0.371041	0	-1.0664	-0.489468	nosig	nosig	nosig
WZ	QZ	chr1	4170001	4180000	0.08413	0.256434	0.0636326	-0.710749	-1.59646	nosig	nosig	nosig
WZ	QZ	chr1	4180001	4190000	0.227758	0.298056	0.00537634	-1.03636	-0.386594	nosig	nosig	nosig
WZ	QZ	chr1	4190001	4200000	0.452328	0.481108	0.00970717	-1.01215	-0.0888015	nosig	nosig	nosig
WZ	QZ	chr1	4200001	4210000	0.199597	0.190476	0.0832799	-0.600937	0.0671334	nosig	nosig	nosig
WZ	QZ	chr1	4210001	4220000	0.496732	0.233333	0.317572	0.708571	1.08681	nosig	nosig	nosig
WZ	QZ	chr1	4220001	4230000	0.29172	0.253237	0.074463	-0.650216	0.203344	nosig	nosig	nosig
WZ	QZ	chr1	4230001	4240000	0.453159	0.278261	0.210058	0.107655	0.701584	nosig	nosig	nosig
WZ	QZ	chr1	4240001	4250000	0.348299	0.202059	0.137234	-0.299375	0.782563	nosig	nosig	nosig
WZ	QZ	chr1	4250001	4260000	0.386089	0.273364	0.157767	-0.184611	0.49657	nosig	nosig	nosig
WZ	QZ	chr1	4260001	4270000	0.298949	0.257103	0.241291	0.28222	0.216768	nosig	nosig	nosig
WZ	QZ	chr1	4270001	4280000	0.383185	0.301215	0.0664177	-0.695183	0.346226	nosig	nosig	nosig
WZ	QZ	chr1	4280001	4290000	0.191659	0.102785	0.183338	-0.0416941	0.892453	nosig	nosig	nosig
WZ	QZ	chr1	4290001	4300000	0.247303	0.0883315	0.108867	-0.457923	1.47486	nosig	nosig	nosig
WZ	QZ	chr1	4300001	4310000	0.3625	0.511848	0	-1.0664	-0.496577	nosig	nosig	nosig
WZ	QZ	chr1	4310001	4320000	0.400901	0.324185	0.107167	-0.467426	0.305578	nosig	nosig	nosig
WZ	QZ	chr1	4320001	4330000	0.432796	0.199728	0.0741019	-0.652234	1.11177	nosig	nosig	nosig
WZ	QZ	chr1	4330001	4340000	0.268222	0.260073	0	-1.0664	0.0443393	nosig	nosig	nosig
WZ	QZ	chr1	4340001	4350000	0.290387	0.277394	0.0470827	-0.80325	0.0658066	nosig	nosig	nosig
WZ	QZ	chr1	4350001	4360000	0.525	0.362637	0.0338419	-0.877256	0.532562	nosig	nosig	nosig
WZ	QZ	chr1	4370001	4380000	0.239011	0.032419	0.0541003	-0.764027	2.84436	nosig	nosig	nosig
WZ	QZ	chr1	4380001	4390000	0.265568	0.113636	0.167197	-0.131905	1.21744	nosig	nosig	nosig
WZ	QZ	chr1	4390001	4400000	0.335277	0.199052	0.281923	0.509322	0.749274	nosig	nosig	nosig
WZ	QZ	chr1	4400001	4410000	0.324393	0.302674	0.0254799	-0.923992	0.0996591	nosig	nosig	nosig
WZ	QZ	chr1	4410001	4420000	0.36875	0.1571	0.389401	1.11004	1.22572	nosig	nosig	nosig
WZ	QZ	chr1	4420001	4430000	0.530303	0.142857	0.224742	0.189724	1.8849	nosig	nosig	nosig
WZ	QZ	chr1	4430001	4440000	0.304348	0.193023	0.165878	-0.13928	0.654224	nosig	nosig	nosig
WZ	QZ	chr1	4440001	4450000	0.183442	0.238422	0	-1.0664	-0.376392	nosig	nosig	nosig
WZ	QZ	chr1	4450001	4460000	0.19187	0.190395	0.103753	-0.486507	0.0110787	nosig	nosig	nosig
WZ	QZ	chr1	4460001	4470000	0.329435	0.136986	0.194723	0.021943	1.25984	nosig	nosig	nosig
WZ	QZ	chr1	4470001	4480000	0.305644	0.18843	0.150246	-0.22665	0.694896	nosig	nosig	nosig
WZ	QZ	chr1	4480001	4490000	0.304945	0.0829493	0.395321	1.14313	1.86568	nosig	nosig	nosig
WZ	QZ	chr1	4490001	4500000	0.347336	0.201507	0.277944	0.487081	0.782511	nosig	nosig	nosig
WZ	QZ	chr1	4500001	4510000	0.11179	0.111818	0	-1.0664	-0.000355401	nosig	nosig	nosig
WZ	QZ	chr1	4510001	4520000	0.516667	0.115979	0.278672	0.49115	2.14577	nosig	nosig	nosig
WZ	QZ	chr1	4530001	4540000	0.225867	0.116625	0.200367	0.0534873	0.947648	nosig	nosig	nosig
WZ	QZ	chr1	4540001	4550000	0.387097	0.40553	0.205067	0.079754	-0.0669452	nosig	nosig	nosig
WZ	QZ	chr1	4550001	4560000	0.393387	0.0619469	0.325003	0.750102	2.6474	nosig	nosig	nosig
WZ	QZ	chr1	4560001	4570000	0.366528	0.182243	0.0890595	-0.568633	1.0041	nosig	nosig	nosig
WZ	QZ	chr1	4570001	4580000	0.347267	0.0614887	0.380171	1.05845	2.47853	nosig	nosig	nosig
WZ	QZ	chr1	4580001	4590000	0.425414	0.160401	0.309152	0.66151	1.40161	nosig	nosig	nosig
WZ	QZ	chr1	4600001	4610000	0.258216	0.282443	0.268542	0.43453	-0.128903	nosig	nosig	nosig
WZ	QZ	chr1	4610001	4620000	0.30976	0.0455192	0.276028	0.476373	2.7399	nosig	nosig	nosig
WZ	QZ	chr1	4620001	4630000	0.294118	0.125	0	-1.0664	1.22787	nosig	nosig	nosig
WZ	QZ	chr1	4630001	4640000	0.223443	0.0416667	0.298371	0.601253	2.39517	nosig	nosig	nosig
WZ	QZ	chr1	4640001	4650000	0.235294	0.127473	0.188278	-0.0140825	0.879124	nosig	nosig	nosig
WZ	QZ	chr1	4650001	4660000	0.252288	0.116646	0.454999	1.47668	1.10632	nosig	nosig	nosig
WZ	QZ	chr1	4660001	4670000	0.408269	0.0395161	0.485411	1.64666	3.33648	nosig	nosig	nosig
WZ	QZ	chr1	4670001	4680000	0.313725	0.0277778	0.340976	0.839381	3.45107	nosig	nosig	nosig
WZ	QZ	chr1	4680001	4690000	0.229684	0.105658	0.223573	0.183192	1.11292	nosig	nosig	nosig
WZ	QZ	chr1	4700001	4710000	0.0700637	0.0625	0	-1.0664	0.162356	nosig	nosig	nosig
WZ	QZ	chr1	4710001	4720000	0.327236	0.0408859	0.452126	1.46062	2.9702	nosig	nosig	nosig
WZ	QZ	chr1	4720001	4730000	0.168033	0.132701	0	-1.0664	0.338288	nosig	nosig	nosig
WZ	QZ	chr1	4730001	4740000	0.303602	0.0311355	0.465323	1.53438	3.24468	nosig	nosig	nosig
WZ	QZ	chr1	4740001	4750000	0.363229	0.115023	0.474195	1.58397	1.65043	nosig	nosig	nosig
WZ	QZ	chr1	4750001	4760000	0.178947	0.119593	0.445874	1.42568	0.57743	nosig	nosig	nosig
WZ	QZ	chr1	4760001	4770000	0.303913	0.0780526	0.391887	1.12393	1.94751	nosig	nosig	nosig
WZ	QZ	chr1	4770001	4780000	0.252899	0.0662211	0.4302	1.33807	1.91727	nosig	nosig	nosig
WZ	QZ	chr1	4810001	4820000	0.298578	0.166667	0.189362	-0.0080223	0.837337	nosig	nosig	nosig
WZ	QZ	chr1	4820001	4830000	0.164835	0.119593	0	-1.0664	0.459605	nosig	nosig	nosig
WZ	QZ	chr1	4830001	4840000	0.287273	0.141593	0.314725	0.692658	1.01553	nosig	nosig	nosig
WZ	QZ	chr1	4840001	4850000	0.176471	0.0365469	0.27337	0.461514	2.24081	nosig	nosig	nosig
WZ	QZ	chr1	4850001	4860000	0.166667	0.111111	0	-1.0664	0.580667	nosig	nosig	nosig
WZ	QZ	chr1	4870001	4880000	0.24914	0.21944	0.0589338	-0.737012	0.182349	nosig	nosig	nosig
WZ	QZ	chr1	4880001	4890000	0.193435	0.03798	0.248158	0.320601	2.31849	nosig	nosig	nosig
WZ	QZ	chr1	4890001	4900000	0.129522	0.0862435	0.259251	0.382603	0.581178	nosig	nosig	nosig
WZ	QZ	chr1	4900001	4910000	0.269036	0.0247813	0.565977	2.09695	3.38875	sig	nosig	nosig
WZ	QZ	chr1	4930001	4940000	0.264706	0.0318471	0.361127	0.952009	3.01599	nosig	nosig	nosig
WZ	QZ	chr1	4950001	4960000	0.229709	0.0812274	0.347671	0.876797	1.48838	nosig	nosig	nosig
WZ	QZ	chr1	4990001	5000000	0.219236	0.0773558	0.184091	-0.0374845	1.49094	nosig	nosig	nosig
WZ	QZ	chr1	5040001	5050000	0.111111	0.521053	0.295455	0.584955	-2.21927	nosig	nosig	nosig
WZ	QZ	chr1	5060001	5070000	0.236062	0.0431818	0.350776	0.894152	2.42374	nosig	nosig	nosig
WZ	QZ	chr1	5070001	5080000	0.124019	0.0714286	0.198936	0.0454897	0.787515	nosig	nosig	nosig
WZ	QZ	chr1	5080001	5090000	0.166156	0.0467091	0.226659	0.20044	1.80886	nosig	nosig	nosig
WZ	QZ	chr1	5090001	5100000	0.29113	0.0214334	0.361	0.951299	3.70289	nosig	nosig	nosig
WZ	QZ	chr1	5100001	5110000	0.205298	0.0392749	0.355891	0.922743	2.35678	nosig	nosig	nosig
WZ	QZ	chr1	5110001	5120000	0.187726	0.0412088	0.0576806	-0.744016	2.16067	nosig	nosig	nosig
WZ	QZ	chr1	5120001	5130000	0.313316	0.0850202	0.282312	0.511492	1.86947	nosig	nosig	nosig
WZ	QZ	chr1	5130001	5140000	0.440653	0.0446781	0.367656	0.988501	3.27334	nosig	nosig	nosig
WZ	QZ	chr1	5140001	5150000	0.174938	0.0631741	0.237757	0.262467	1.455	nosig	nosig	nosig
WZ	QZ	chr1	5150001	5160000	0.166667	0.125	0	-1.0664	0.412172	nosig	nosig	nosig
WZ	QZ	chr1	5160001	5170000	0.235988	0.0895522	0.294453	0.579354	1.38799	nosig	nosig	nosig
WZ	QZ	chr1	5170001	5180000	0.234882	0.381526	0.00131657	-1.05905	-0.697495	nosig	nosig	nosig
WZ	QZ	chr1	5180001	5190000	0.401639	0.4625	0.0193692	-0.958147	-0.203081	nosig	nosig	nosig
WZ	QZ	chr1	5190001	5200000	0.208129	0.247774	0.0593496	-0.734688	-0.250446	nosig	nosig	nosig
WZ	QZ	chr1	5200001	5210000	0.161812	0.209476	0.208522	0.0990654	-0.370448	nosig	nosig	nosig
WZ	QZ	chr1	5210001	5220000	0.294118	0.503268	0.0706522	-0.671516	-0.7729	nosig	nosig	nosig
WZ	QZ	chr1	5230001	5240000	0.385787	0.368231	0.0510029	-0.781339	0.0670147	nosig	nosig	nosig
WZ	QZ	chr1	5240001	5250000	0.240445	0.295455	0.0988746	-0.513775	-0.296115	nosig	nosig	nosig
WZ	QZ	chr1	5250001	5260000	0.261051	0.273684	0	-1.0664	-0.0679271	nosig	nosig	nosig
WZ	QZ	chr1	5270001	5280000	0.348485	0.381924	0.133917	-0.317914	-0.131829	nosig	nosig	nosig
WZ	QZ	chr1	5280001	5290000	0.303249	0.197802	0.084949	-0.591607	0.613919	nosig	nosig	nosig
WZ	QZ	chr1	5300001	5310000	0.361068	0.274725	0.145033	-0.255787	0.393027	nosig	nosig	nosig
WZ	QZ	chr1	5310001	5320000	0.276744	0.213953	0.0926127	-0.548774	0.369732	nosig	nosig	nosig
WZ	QZ	chr1	5320001	5330000	0.169887	0.137059	0.094838	-0.536336	0.307757	nosig	nosig	nosig
WZ	QZ	chr1	5330001	5340000	0.183007	0.252632	0.0302044	-0.897587	-0.462977	nosig	nosig	nosig
WZ	QZ	chr1	5340001	5350000	0.2625	0.512903	0.123796	-0.374482	-0.963694	nosig	nosig	nosig
WZ	QZ	chr1	5350001	5360000	0.269891	0.40293	0.0362895	-0.863575	-0.576395	nosig	nosig	nosig
WZ	QZ	chr1	5360001	5370000	0.237402	0.37514	0.063982	-0.708797	-0.657873	nosig	nosig	nosig
WZ	QZ	chr1	5370001	5380000	0.181818	0.182119	0.376539	1.03815	-0.00237355	nosig	nosig	nosig
WZ	QZ	chr1	5380001	5390000	0.280056	0.299104	0.0388727	-0.849138	-0.0946093	nosig	nosig	nosig
WZ	QZ	chr1	5390001	5400000	0.30303	0.525	0.0753395	-0.645317	-0.790848	nosig	nosig	nosig
WZ	QZ	chr1	5400001	5410000	0.317784	0.510753	0.0522064	-0.774613	-0.682866	nosig	nosig	nosig
WZ	QZ	chr1	5410001	5420000	0.335235	0.424119	0.049302	-0.790846	-0.338396	nosig	nosig	nosig
WZ	QZ	chr1	5420001	5430000	0.306573	0.325161	0.0678245	-0.68732	-0.0846567	nosig	nosig	nosig
WZ	QZ	chr1	5430001	5440000	0.140713	0.250531	0.0433753	-0.823971	-0.827763	nosig	nosig	nosig
WZ	QZ	chr1	5440001	5450000	0.255345	0.250176	0.0543804	-0.762462	0.0293908	nosig	nosig	nosig
WZ	QZ	chr1	5450001	5460000	0.255977	0.314304	0.077747	-0.631861	-0.295102	nosig	nosig	nosig
WZ	QZ	chr1	5460001	5470000	0.257989	0.329333	0.0870997	-0.579587	-0.351032	nosig	nosig	nosig
WZ	QZ	chr1	5470001	5480000	0.280177	0.260918	0.0774589	-0.633471	0.10236	nosig	nosig	nosig
WZ	QZ	chr1	5480001	5490000	0.115226	0.21317	0.00475406	-1.03983	-0.881817	nosig	nosig	nosig
WZ	QZ	chr1	5490001	5500000	0.32695	0.371994	0.0841289	-0.596192	-0.185676	nosig	nosig	nosig
WZ	QZ	chr1	5500001	5510000	0.28928	0.300942	0.0296962	-0.900427	-0.0568229	nosig	nosig	nosig
WZ	QZ	chr1	5510001	5520000	0.127907	0.129683	0.110816	-0.44703	-0.0197411	nosig	nosig	nosig
WZ	QZ	chr1	5520001	5530000	0.351876	0.45838	0	-1.0664	-0.380526	nosig	nosig	nosig
WZ	QZ	chr1	5530001	5540000	0.274345	0.227462	0.0933346	-0.544739	0.269282	nosig	nosig	nosig
WZ	QZ	chr1	5540001	5550000	0.276968	0.22813	0.229732	0.217614	0.27875	nosig	nosig	nosig
WZ	QZ	chr1	5550001	5560000	0.171105	0.187228	0.0908704	-0.558512	-0.129193	nosig	nosig	nosig
WZ	QZ	chr1	5560001	5570000	0.228477	0.237187	0.156605	-0.191109	-0.053747	nosig	nosig	nosig
WZ	QZ	chr1	5570001	5580000	0.126498	0.163831	0	-1.0664	-0.370511	nosig	nosig	nosig
WZ	QZ	chr1	5580001	5590000	0.243506	0.334016	0	-1.0664	-0.454359	nosig	nosig	nosig
WZ	QZ	chr1	5590001	5600000	0.275824	0.25939	0.140162	-0.283014	0.0882977	nosig	nosig	nosig
WZ	QZ	chr1	5600001	5610000	0.309099	0.323839	0	-1.0664	-0.0669938	nosig	nosig	nosig
WZ	QZ	chr1	5610001	5620000	0.281745	0.316608	0	-1.0664	-0.167748	nosig	nosig	nosig
WZ	QZ	chr1	5620001	5630000	0.216009	0.24859	0	-1.0664	-0.201809	nosig	nosig	nosig
WZ	QZ	chr1	5630001	5640000	0.235371	0.214541	0.0342075	-0.875212	0.133088	nosig	nosig	nosig
WZ	QZ	chr1	5640001	5650000	0.285199	0.385621	0	-1.0664	-0.433903	nosig	nosig	nosig
WZ	QZ	chr1	5650001	5660000	0.481514	0.457533	0	-1.0664	0.073543	nosig	nosig	nosig
WZ	QZ	chr1	5660001	5670000	0.207527	0.236766	0	-1.0664	-0.189306	nosig	nosig	nosig
WZ	QZ	chr1	5670001	5680000	0.22207	0.223274	0.00796545	-1.02188	-0.00776894	nosig	nosig	nosig
WZ	QZ	chr1	5680001	5690000	0.352394	0.390663	0.0130508	-0.993461	-0.148338	nosig	nosig	nosig
WZ	QZ	chr1	5690001	5700000	0.361716	0.35762	0.000550078	-1.06333	0.0163821	nosig	nosig	nosig
WZ	QZ	chr1	5700001	5710000	0.36557	0.374852	0.00900909	-1.01605	-0.0360756	nosig	nosig	nosig
WZ	QZ	chr1	5710001	5720000	0.424837	0.470588	0	-1.0664	-0.147228	nosig	nosig	nosig
WZ	QZ	chr1	5720001	5730000	0.287791	0.338264	0.106638	-0.470384	-0.232383	nosig	nosig	nosig
WZ	QZ	chr1	5730001	5740000	0.417838	0.368771	0	-1.0664	0.179759	nosig	nosig	nosig
WZ	QZ	chr1	5740001	5750000	0.451115	0.39485	0.0501958	-0.78585	0.191736	nosig	nosig	nosig
WZ	QZ	chr1	5750001	5760000	0.263736	0.295082	0.135601	-0.308502	-0.161441	nosig	nosig	nosig
WZ	QZ	chr1	5760001	5770000	0.453917	0.350453	0.0403166	-0.841067	0.372271	nosig	nosig	nosig
WZ	QZ	chr1	5770001	5780000	0.270968	0.0549451	0.204382	0.0759302	2.28135	nosig	nosig	nosig
WZ	QZ	chr1	5780001	5790000	0.458599	0.3663	0	-1.0664	0.323414	nosig	nosig	nosig
WZ	QZ	chr1	5790001	5800000	0.45283	0.476534	0.113965	-0.429431	-0.0734518	nosig	nosig	nosig
WZ	QZ	chr1	5800001	5810000	0.281395	0.308475	0	-1.0664	-0.132105	nosig	nosig	nosig
WZ	QZ	chr1	5810001	5820000	0.0971922	0.178344	0	-1.0664	-0.869048	nosig	nosig	nosig
WZ	QZ	chr1	5820001	5830000	0.268212	0.277078	0	-1.0664	-0.0467478	nosig	nosig	nosig
WZ	QZ	chr1	5830001	5840000	0.389049	0.468657	0	-1.0664	-0.267951	nosig	nosig	nosig
WZ	QZ	chr1	5840001	5850000	0.325	0.527473	0.075131	-0.646483	-0.696957	nosig	nosig	nosig
WZ	QZ	chr1	5860001	5870000	0.123245	0.233696	0.0985049	-0.515841	-0.917604	nosig	nosig	nosig
WZ	QZ	chr1	5870001	5880000	0.183468	0.0676056	0.00194067	-1.05556	1.42697	nosig	nosig	nosig
WZ	QZ	chr1	5880001	5890000	0.264631	0.324619	0.102633	-0.492766	-0.29376	nosig	nosig	nosig
WZ	QZ	chr1	5890001	5900000	0.0982368	0.184426	0.217273	0.147979	-0.901899	nosig	nosig	nosig
WZ	QZ	chr1	5900001	5910000	0.120125	0.0306452	0.259039	0.381415	1.93644	nosig	nosig	nosig
WZ	QZ	chr1	5910001	5920000	0.212641	0.183876	0.0639606	-0.708916	0.208637	nosig	nosig	nosig
WZ	QZ	chr1	5930001	5940000	0.192362	0.0180276	0.295087	0.582899	3.34514	nosig	nosig	nosig
WZ	QZ	chr1	5940001	5950000	0.237903	0.0659824	0.169299	-0.120157	1.83457	nosig	nosig	nosig
WZ	QZ	chr1	5950001	5960000	0.0771242	0.0384615	0.129106	-0.344807	0.985322	nosig	nosig	nosig
WZ	QZ	chr1	5960001	5970000	0.134761	0.139021	0.0693693	-0.678686	-0.0445725	nosig	nosig	nosig
WZ	QZ	chr1	5970001	5980000	0.365079	0.0849673	0.340348	0.835867	2.0903	nosig	nosig	nosig
WZ	QZ	chr1	5980001	5990000	0.214896	0.0187891	0.300437	0.612798	3.44756	nosig	nosig	nosig
WZ	QZ	chr1	5990001	6000000	0.169231	0.0610169	0.0892768	-0.567419	1.45676	nosig	nosig	nosig
WZ	QZ	chr1	6000001	6010000	0.31467	0.0876686	0.293436	0.573669	1.83192	nosig	nosig	nosig
WZ	QZ	chr1	6010001	6020000	0.507056	0.0503663	0.444586	1.41848	3.30609	nosig	nosig	nosig
WZ	QZ	chr1	6020001	6030000	0.203725	0.0395349	0.360339	0.947603	2.33645	nosig	nosig	nosig
WZ	QZ	chr1	6030001	6040000	0.2	0.0671273	0.349542	0.887256	1.56089	nosig	nosig	nosig
WZ	QZ	chr1	6040001	6050000	0.380583	0.243927	0.261216	0.393582	0.639643	nosig	nosig	nosig
WZ	QZ	chr1	6050001	6060000	0.449412	0.366013	0.299002	0.604777	0.295413	nosig	nosig	nosig
WZ	QZ	chr1	6060001	6070000	0.330806	0.158902	0.250104	0.33148	1.05315	nosig	nosig	nosig
WZ	QZ	chr1	6070001	6080000	0.393474	0.359455	0.0845917	-0.593604	0.130112	nosig	nosig	nosig
WZ	QZ	chr1	6080001	6090000	0.336795	0.381044	0.00496657	-1.03865	-0.177592	nosig	nosig	nosig
WZ	QZ	chr1	6090001	6100000	0.450549	0.226434	0.154503	-0.202857	0.989433	nosig	nosig	nosig
WZ	QZ	chr1	6100001	6110000	0.425781	0.483776	0	-1.0664	-0.183821	nosig	nosig	nosig
WZ	QZ	chr1	6110001	6120000	0.209677	0.227488	0.075131	-0.646483	-0.117084	nosig	nosig	nosig
WZ	QZ	chr1	6120001	6130000	0.323208	0.294626	0.000969162	-1.06099	0.133147	nosig	nosig	nosig
WZ	QZ	chr1	6130001	6140000	0.313849	0.305317	0.0583281	-0.740397	0.0396328	nosig	nosig	nosig
WZ	QZ	chr1	6140001	6150000	0.474044	0.175131	0.2697	0.441006	1.43141	nosig	nosig	nosig
WZ	QZ	chr1	6150001	6160000	0.217193	0.351617	0.0564425	-0.750936	-0.692496	nosig	nosig	nosig
WZ	QZ	chr1	6160001	6170000	0.229846	0.410468	0	-1.0664	-0.833853	nosig	nosig	nosig
WZ	QZ	chr1	6180001	6190000	0.144492	0.253754	0.0156316	-0.979037	-0.808162	nosig	nosig	nosig
WZ	QZ	chr1	6190001	6200000	0.33	0.495127	0.150074	-0.22761	-0.583877	nosig	nosig	nosig
WZ	QZ	chr1	6200001	6210000	0.049639	0.418367	0.275931	0.475829	-3.04989	nosig	nosig	nosig
WZ	QZ	chr1	6210001	6220000	0.302832	0.341667	0.0879542	-0.574811	-0.173531	nosig	nosig	nosig
WZ	QZ	chr1	6220001	6230000	0.315789	0.271053	0	-1.0664	0.219639	nosig	nosig	nosig
WZ	QZ	chr1	6230001	6240000	0.163027	0.273099	0.23862	0.267293	-0.740768	nosig	nosig	nosig
WZ	QZ	chr1	6240001	6250000	0.0815109	0.183884	0.152247	-0.215465	-1.16397	nosig	nosig	nosig
WZ	QZ	chr1	6250001	6260000	0.0767247	0.211426	0.247042	0.314364	-1.45051	nosig	nosig	nosig
WZ	QZ	chr1	6260001	6270000	0.126253	0.398649	0.0762616	-0.640163	-1.65104	nosig	nosig	nosig
WZ	QZ	chr1	6270001	6280000	0.0485437	0.307888	0.321483	0.73043	-2.64031	nosig	nosig	nosig
WZ	QZ	chr1	6280001	6290000	0.0945946	0.286932	0.277062	0.482152	-1.59073	nosig	nosig	nosig
WZ	QZ	chr1	6290001	6300000	0.0553155	0.348285	0.198945	0.0455408	-2.6328	nosig	nosig	nosig
WZ	QZ	chr1	6300001	6310000	0.0721358	0.241911	0.0339073	-0.87689	-1.73178	nosig	nosig	nosig
WZ	QZ	chr1	6310001	6320000	0.195364	0.111276	0.267284	0.427501	0.806483	nosig	nosig	nosig
WZ	QZ	chr1	6320001	6330000	0.0653595	0.0325203	0.279007	0.493023	0.985266	nosig	nosig	nosig
WZ	QZ	chr1	6330001	6340000	0.0651163	0.151099	0.148905	-0.234142	-1.20193	nosig	nosig	nosig
WZ	QZ	chr1	6340001	6350000	0.381679	0.347682	0.437324	1.37789	0.134224	nosig	nosig	nosig
WZ	QZ	chr1	6350001	6360000	0.186589	0.348361	0.301818	0.620515	-0.897143	nosig	nosig	nosig
WZ	QZ	chr1	6360001	6370000	0.201077	0.0725806	0.205085	0.0798588	1.45751	nosig	nosig	nosig
WZ	QZ	chr1	6370001	6380000	0.229508	0.282051	0.272909	0.45894	-0.296245	nosig	nosig	nosig
WZ	QZ	chr1	6380001	6390000	0.330065	0.287582	0.563877	2.08522	0.198136	sig	nosig	nosig
WZ	QZ	chr1	6390001	6400000	0.304862	0.207246	0.121077	-0.389678	0.55459	nosig	nosig	nosig
WZ	QZ	chr1	6400001	6410000	0.369444	0.529801	0.0472822	-0.802135	-0.518915	nosig	nosig	nosig
WZ	QZ	chr1	6410001	6420000	0.315166	0.521104	0.106217	-0.472738	-0.723655	nosig	nosig	nosig
WZ	QZ	chr1	6420001	6430000	0.10219	0.262317	0.0097668	-1.01182	-1.3515	nosig	nosig	nosig
WZ	QZ	chr1	6440001	6450000	0.206074	0.28884	0.0576361	-0.744265	-0.485113	nosig	nosig	nosig
WZ	QZ	chr1	6450001	6460000	0.325	0.505263	0.0579599	-0.742455	-0.635016	nosig	nosig	nosig
WZ	QZ	chr1	6460001	6470000	0.154776	0.217884	0	-1.0664	-0.490692	nosig	nosig	nosig
WZ	QZ	chr1	6470001	6480000	0.0806452	0.0776256	0	-1.0664	0.0543688	nosig	nosig	nosig
WZ	QZ	chr1	6480001	6490000	0.43956	0.528689	0.0758853	-0.642266	-0.265804	nosig	nosig	nosig
WZ	QZ	chr1	6490001	6500000	0.145342	0.22684	0.180468	-0.0577343	-0.638673	nosig	nosig	nosig
WZ	QZ	chr1	6500001	6510000	0.2979	0.375136	0.212646	0.122117	-0.331591	nosig	nosig	nosig
WZ	QZ	chr1	6510001	6520000	0.397985	0.346633	0.329017	0.772539	0.198767	nosig	nosig	nosig
WZ	QZ	chr1	6530001	6540000	0.291444	0.294452	0.3969	1.15195	-0.0147658	nosig	nosig	nosig
WZ	QZ	chr1	6540001	6550000	0.0714286	0.330882	0.483607	1.63657	-2.19604	nosig	nosig	nosig
WZ	QZ	chr1	6550001	6560000	0.30165	0.14805	0.233731	0.239963	1.02186	nosig	nosig	nosig
WZ	QZ	chr1	6560001	6570000	0.118644	0.088586	0.27681	0.480744	0.417403	nosig	nosig	nosig
WZ	QZ	chr1	6580001	6590000	0.264706	0.164835	0.362873	0.961768	0.68008	nosig	nosig	nosig
WZ	QZ	chr1	6590001	6600000	0.280236	0.267473	0.0710245	-0.669435	0.0670036	nosig	nosig	nosig
WZ	QZ	chr1	6600001	6610000	0.175599	0.0548246	0.41878	1.27424	1.66151	nosig	nosig	nosig
WZ	QZ	chr1	6610001	6620000	0.211196	0.343413	0.0276436	-0.911899	-0.698741	nosig	nosig	nosig
WZ	QZ	chr1	6620001	6630000	0.155738	0.149153	0.166252	-0.137191	0.0619234	nosig	nosig	nosig
WZ	QZ	chr1	6630001	6640000	0.210526	0.281374	0.0875692	-0.576963	-0.416769	nosig	nosig	nosig
WZ	QZ	chr1	6640001	6650000	0.204225	0.226415	0.179903	-0.0608898	-0.148119	nosig	nosig	nosig
WZ	QZ	chr1	6650001	6660000	0.32	0.340741	0.132119	-0.327964	-0.090329	nosig	nosig	nosig
WZ	QZ	chr1	6660001	6670000	0.277108	0.180444	0.246121	0.309216	0.616127	nosig	nosig	nosig
WZ	QZ	chr1	6680001	6690000	0.479263	0.249377	0.140933	-0.278704	0.939724	nosig	nosig	nosig
WZ	QZ	chr1	6690001	6700000	0.104956	0.261438	0.361085	0.951773	-1.30851	nosig	nosig	nosig
WZ	QZ	chr1	6700001	6710000	0.274809	0.406103	0.164098	-0.149226	-0.561724	nosig	nosig	nosig
WZ	QZ	chr1	6710001	6720000	0.260226	0.241977	0.163979	-0.149895	0.104478	nosig	nosig	nosig
WZ	QZ	chr1	6720001	6730000	0.275797	0.123426	0.0875731	-0.576941	1.15355	nosig	nosig	nosig
WZ	QZ	chr1	6740001	6750000	0.418301	0.295082	0.282033	0.509938	0.501988	nosig	nosig	nosig
WZ	QZ	chr1	6750001	6760000	0.259786	0.22379	0.317068	0.705753	0.214289	nosig	nosig	nosig
WZ	QZ	chr1	6760001	6770000	0.392034	0.329044	0.135718	-0.307851	0.251995	nosig	nosig	nosig
WZ	QZ	chr1	6770001	6780000	0.182681	0.194585	0.102337	-0.494422	-0.0905974	nosig	nosig	nosig
WZ	QZ	chr1	6780001	6790000	0.181395	0.216958	0	-1.0664	-0.256979	nosig	nosig	nosig
WZ	QZ	chr1	6790001	6800000	0.287333	0.187415	0.125934	-0.362536	0.613824	nosig	nosig	nosig
WZ	QZ	chr1	6800001	6810000	0.329446	0.168421	0.414353	1.2495	0.963802	nosig	nosig	nosig
WZ	QZ	chr1	6810001	6820000	0.229654	0.288843	0.0948397	-0.536326	-0.329537	nosig	nosig	nosig
WZ	QZ	chr1	6820001	6830000	0.0827922	0.205776	0.00477491	-1.03972	-1.30318	nosig	nosig	nosig
WZ	QZ	chr1	6830001	6840000	0.102823	0.20944	0.083204	-0.601361	-1.01929	nosig	nosig	nosig
WZ	QZ	chr1	6840001	6850000	0.201906	0.161091	0.241212	0.281777	0.324004	nosig	nosig	nosig
WZ	QZ	chr1	6850001	6860000	0.212355	0.25	0.0755502	-0.644139	-0.23443	nosig	nosig	nosig
WZ	QZ	chr1	6860001	6870000	0.168329	0.147793	0.232186	0.231333	0.186527	nosig	nosig	nosig
WZ	QZ	chr1	6890001	6900000	0.298677	0.24525	0.341422	0.84187	0.283281	nosig	nosig	nosig
WZ	QZ	chr1	6910001	6920000	0.259649	0.214118	0.300874	0.615241	0.276983	nosig	nosig	nosig
WZ	QZ	chr1	6920001	6930000	0.268421	0.20915	0	-1.0664	0.358441	nosig	nosig	nosig
WZ	QZ	chr1	6930001	6940000	0.275695	0.146868	0.0581828	-0.74121	0.903986	nosig	nosig	nosig
WZ	QZ	chr1	6940001	6950000	0.239741	0.0323974	0.438602	1.38503	2.84967	nosig	nosig	nosig
WZ	QZ	chr1	6950001	6960000	0.199271	0.127688	0.166331	-0.136747	0.638074	nosig	nosig	nosig
WZ	QZ	chr1	6960001	6970000	0.525	0.189474	0.359037	0.940328	1.46547	nosig	nosig	nosig
WZ	QZ	chr1	6970001	6980000	0.355191	0.22549	0.131347	-0.332282	0.653204	nosig	nosig	nosig
WZ	QZ	chr1	6980001	6990000	0.229167	0.127389	0	-1.0664	0.842163	nosig	nosig	nosig
WZ	QZ	chr1	6990001	7000000	0.189573	0.07109	0.591984	2.24231	1.40248	sig	nosig	nosig
WZ	QZ	chr1	7000001	7010000	0.366013	0.409091	0	-1.0664	-0.160112	nosig	nosig	nosig
WZ	QZ	chr1	7010001	7020000	0.443149	0.38484	0.120906	-0.390638	0.203041	nosig	nosig	nosig
WZ	QZ	chr1	7020001	7030000	0.293737	0.324176	0.0415036	-0.834433	-0.141794	nosig	nosig	nosig
WZ	QZ	chr1	7030001	7040000	0.330754	0.296422	0.262561	0.401102	0.157602	nosig	nosig	nosig
WZ	QZ	chr1	7040001	7050000	0.268421	0.125	0	-1.0664	1.09644	nosig	nosig	nosig
WZ	QZ	chr1	7050001	7060000	0.283768	0.231945	0.3294	0.774677	0.289797	nosig	nosig	nosig
WZ	QZ	chr1	7060001	7070000	0.305074	0.168032	0.350401	0.892059	0.856587	nosig	nosig	nosig
WZ	QZ	chr1	7070001	7080000	0.50203	0.292077	0.310744	0.670409	0.779366	nosig	nosig	nosig
WZ	QZ	chr1	7080001	7090000	0.483515	0.32593	0.275412	0.472929	0.56756	nosig	nosig	nosig
WZ	QZ	chr1	7090001	7100000	0.424542	0.452618	0.0841219	-0.59623	-0.0921765	nosig	nosig	nosig
WZ	QZ	chr1	7110001	7120000	0.47	0.519231	0	-1.0664	-0.143425	nosig	nosig	nosig
WZ	QZ	chr1	7120001	7130000	0.1	0.424837	0.144527	-0.258613	-2.07594	nosig	nosig	nosig
WZ	QZ	chr1	7130001	7140000	0.318182	0.333333	0.0827582	-0.603852	-0.0669087	nosig	nosig	nosig
WZ	QZ	chr1	7140001	7150000	0.145689	0.0988296	0.0172639	-0.969914	0.555218	nosig	nosig	nosig
WZ	QZ	chr1	7150001	7160000	0.168421	0.196581	0	-1.0664	-0.221832	nosig	nosig	nosig
WZ	QZ	chr1	7160001	7170000	0.393502	0.356234	0	-1.0664	0.143162	nosig	nosig	nosig
WZ	QZ	chr1	7180001	7190000	0.439532	0.250423	0.371983	1.01269	0.80913	nosig	nosig	nosig
WZ	QZ	chr1	7190001	7200000	0.133102	0.295905	0.181351	-0.0527952	-1.14667	nosig	nosig	nosig
WZ	QZ	chr1	7200001	7210000	0.0449679	0.309453	0.49207	1.68388	-2.75568	nosig	nosig	nosig
WZ	QZ	chr1	7220001	7230000	0.0450751	0.100154	0.331371	0.785694	-1.13449	nosig	nosig	nosig
WZ	QZ	chr1	7230001	7240000	0.154846	0.232761	0.00709598	-1.02674	-0.584907	nosig	nosig	nosig
WZ	QZ	chr1	7240001	7250000	0.13137	0.133397	0.052232	-0.77447	-0.0219277	nosig	nosig	nosig
WZ	QZ	chr1	7250001	7260000	0.088634	0.155235	0	-1.0664	-0.801597	nosig	nosig	nosig
WZ	QZ	chr1	7260001	7270000	0.135	0.162238	0.384474	1.0825	-0.263368	nosig	nosig	nosig
WZ	QZ	chr1	7290001	7300000	0.260563	0.0751174	0.618917	2.39285	1.78086	sig	nosig	nosig
WZ	QZ	chr1	7300001	7310000	0.27044	0.117211	0.477107	1.60024	1.19927	nosig	nosig	nosig
WZ	QZ	chr1	7310001	7320000	0.200549	0.129909	0.358152	0.935382	0.622566	nosig	nosig	nosig
WZ	QZ	chr1	7330001	7340000	0.205229	0.0831793	0.426688	1.31844	1.29271	nosig	nosig	nosig
WZ	QZ	chr1	7350001	7360000	0.345178	0.339431	0.319336	0.71843	0.0241507	nosig	nosig	nosig
WZ	QZ	chr1	7360001	7370000	0.29304	0.319672	0.335076	0.806404	-0.125085	nosig	nosig	nosig
WZ	QZ	chr1	7370001	7380000	0.35012	0.297674	0.296836	0.59267	0.23339	nosig	nosig	nosig
WZ	QZ	chr1	7390001	7400000	0.233766	0.279221	0.231936	0.229933	-0.255339	nosig	nosig	nosig
WZ	QZ	chr1	7410001	7420000	0.125725	0.0951087	0.153763	-0.206994	0.398966	nosig	nosig	nosig
WZ	QZ	chr1	7420001	7430000	0.258333	0.384615	0.0452269	-0.813623	-0.572355	nosig	nosig	nosig
WZ	QZ	chr1	7430001	7440000	0.375796	0.107527	0.373643	1.02196	1.79573	nosig	nosig	nosig
WZ	QZ	chr1	7440001	7450000	0.279605	0.217247	0	-1.0664	0.36258	nosig	nosig	nosig
WZ	QZ	chr1	7450001	7460000	0.140794	0.131148	0.0776333	-0.632497	0.101649	nosig	nosig	nosig
WZ	QZ	chr1	7460001	7470000	0.151608	0.171149	0	-1.0664	-0.173829	nosig	nosig	nosig
WZ	QZ	chr1	7470001	7480000	0.196793	0.206738	0.0450977	-0.814345	-0.0707747	nosig	nosig	nosig
WZ	QZ	chr1	7480001	7490000	0.363426	0.44756	0.0971325	-0.523512	-0.299674	nosig	nosig	nosig
WZ	QZ	chr1	7490001	7500000	0.447712	0.527473	0	-1.0664	-0.236037	nosig	nosig	nosig
WZ	QZ	chr1	7500001	7510000	0.260081	0.416129	0.100679	-0.503691	-0.675998	nosig	nosig	nosig
WZ	QZ	chr1	7510001	7520000	0.0233415	0.228571	0.281013	0.504236	-3.23745	nosig	nosig	nosig
WZ	QZ	chr1	7520001	7530000	0.037037	0.380952	0.353888	0.91155	-3.32792	nosig	nosig	nosig
WZ	QZ	chr1	7540001	7550000	0.229211	0.194652	0.274685	0.468864	0.234664	nosig	nosig	nosig
WZ	QZ	chr1	7550001	7560000	0.183007	0.206452	0.546691	1.98916	-0.173018	sig	nosig	nosig
WZ	QZ	chr1	7570001	7580000	0.442105	0.125	0.550725	2.01171	1.81423	sig	nosig	nosig
WZ	QZ	chr1	7580001	7590000	0.195195	0.179337	0.269636	0.440647	0.121592	nosig	nosig	nosig
WZ	QZ	chr1	7590001	7600000	0.194139	0.183007	0.266381	0.422453	0.0847466	nosig	nosig	nosig
WZ	QZ	chr1	7610001	7620000	0.474124	0.207836	0.402404	1.18271	1.18593	nosig	nosig	nosig
WZ	QZ	chr1	7620001	7630000	0.407915	0.361328	0.199294	0.047491	0.174503	nosig	nosig	nosig
WZ	QZ	chr1	7630001	7640000	0.422505	0.118353	0.268892	0.436489	1.82714	nosig	nosig	nosig
WZ	QZ	chr1	7640001	7650000	0.324709	0.305182	0.35157	0.898592	0.0891922	nosig	nosig	nosig
WZ	QZ	chr1	7650001	7660000	0.29304	0.266393	0.567987	2.10819	0.13705	sig	nosig	nosig
WZ	QZ	chr1	7660001	7670000	0.499148	0.269006	0.325312	0.751828	0.889365	nosig	nosig	nosig
WZ	QZ	chr1	7670001	7680000	0.32207	0.230698	0.349186	0.885264	0.479602	nosig	nosig	nosig
WZ	QZ	chr1	7680001	7690000	0.258757	0.188737	0.501678	1.73758	0.453164	nosig	nosig	nosig
WZ	QZ	chr1	7690001	7700000	0.3257	0.249389	0.400139	1.17005	0.383796	nosig	nosig	nosig
WZ	QZ	chr1	7700001	7710000	0.157014	0.232938	0	-1.0664	-0.56607	nosig	nosig	nosig
WZ	QZ	chr1	7710001	7720000	0.505263	0.148688	0.442866	1.40886	1.75793	nosig	nosig	nosig
WZ	QZ	chr1	7730001	7740000	0.358065	0.0740072	0.218512	0.154901	2.25914	nosig	nosig	nosig
WZ	QZ	chr1	7740001	7750000	0.313187	0.374408	0	-1.0664	-0.256835	nosig	nosig	nosig
WZ	QZ	chr1	7750001	7760000	0.42304	0.180602	0.421386	1.28881	1.22342	nosig	nosig	nosig
WZ	QZ	chr1	7760001	7770000	0.417062	0.237705	0.0051957	-1.03737	0.808487	nosig	nosig	nosig
WZ	QZ	chr1	7770001	7780000	0.238636	0.246978	0	-1.0664	-0.0493627	nosig	nosig	nosig
WZ	QZ	chr1	7790001	7800000	0.435484	0.519231	0	-1.0664	-0.253223	nosig	nosig	nosig
WZ	QZ	chr1	7800001	7810000	0.239741	0.220044	0	-1.0664	0.12315	nosig	nosig	nosig
WZ	QZ	chr1	7810001	7820000	0.200238	0.0403226	0.249727	0.329372	2.2839	nosig	nosig	nosig
WZ	QZ	chr1	7840001	7850000	0.106754	0.173804	0.0179589	-0.966029	-0.697995	nosig	nosig	nosig
WZ	QZ	chr1	7850001	7860000	0.105634	0.157598	0.11816	-0.405983	-0.572714	nosig	nosig	nosig
WZ	QZ	chr1	7860001	7870000	0.0884521	0.223325	0.122807	-0.380012	-1.3264	nosig	nosig	nosig
WZ	QZ	chr1	7870001	7880000	0.0551302	0.198767	0.11654	-0.415041	-1.83147	nosig	nosig	nosig
WZ	QZ	chr1	7890001	7900000	0.207831	0.200549	0.234184	0.242499	0.0512043	nosig	nosig	nosig
WZ	QZ	chr1	7910001	7920000	0.525	0.424837	0.101214	-0.5007	0.304763	nosig	nosig	nosig
WZ	QZ	chr1	7920001	7930000	0.350763	0.180662	0.23866	0.267515	0.953348	nosig	nosig	nosig
WZ	QZ	chr1	7930001	7940000	0.278	0.419355	0.0207624	-0.95036	-0.591343	nosig	nosig	nosig
WZ	QZ	chr1	7940001	7950000	0.321429	0.453668	0.0229827	-0.93795	-0.495834	nosig	nosig	nosig
WZ	QZ	chr1	7950001	7960000	0.19174	0.357527	0.026513	-0.918219	-0.895422	nosig	nosig	nosig
WZ	QZ	chr1	7960001	7970000	0.251429	0.265023	0	-1.0664	-0.0756764	nosig	nosig	nosig
WZ	QZ	chr1	7980001	7990000	0.0788732	0.163728	0.125262	-0.366291	-1.0443	nosig	nosig	nosig
WZ	QZ	chr1	8000001	8010000	0.189504	0.234432	0.0342602	-0.874918	-0.305488	nosig	nosig	nosig
WZ	QZ	chr1	8010001	8020000	0.0410367	0.114471	0	-1.0664	-1.45781	nosig	nosig	nosig
WZ	QZ	chr1	8020001	8030000	0.274809	0.279302	0.00718299	-1.02626	-0.0233104	nosig	nosig	nosig
WZ	QZ	chr1	8030001	8040000	0.0497738	0.205882	0.192524	0.00964877	-2.02666	nosig	nosig	nosig
WZ	QZ	chr1	8040001	8050000	0.234128	0.124863	0.264584	0.412411	0.901598	nosig	nosig	nosig
WZ	QZ	chr1	8050001	8060000	0.344758	0.0598291	0.26412	0.409817	2.50693	nosig	nosig	nosig
WZ	QZ	chr1	8070001	8080000	0.513072	0.2	0.338714	0.826739	1.35477	nosig	nosig	nosig
WZ	QZ	chr1	8080001	8090000	0.338141	0.174168	0.210522	0.110246	0.953144	nosig	nosig	nosig
WZ	QZ	chr1	8100001	8110000	0.281818	0.256228	0.254465	0.355853	0.136829	nosig	nosig	nosig
WZ	QZ	chr1	8120001	8130000	0.268421	0.503268	0.0948897	-0.536047	-0.904328	nosig	nosig	nosig
WZ	QZ	chr1	8130001	8140000	0.268293	0.240079	0.303683	0.630942	0.159667	nosig	nosig	nosig
WZ	QZ	chr1	8140001	8150000	0.365789	0.527473	0.0699419	-0.675485	-0.526876	nosig	nosig	nosig
WZ	QZ	chr1	8150001	8160000	0.163655	0.101512	0.107963	-0.462975	0.683652	nosig	nosig	nosig
WZ	QZ	chr1	8170001	8180000	0.285714	0.35	0.13492	-0.31231	-0.291857	nosig	nosig	nosig
WZ	QZ	chr1	8180001	8190000	0.183007	0.495833	0.179767	-0.0616533	-1.433	nosig	nosig	nosig
WZ	QZ	chr1	8190001	8200000	0.018797	0.203679	0.127491	-0.353831	-3.37001	nosig	nosig	nosig
WZ	QZ	chr1	8210001	8220000	0.111111	0.4	0.0980014	-0.518655	-1.83867	nosig	nosig	nosig
WZ	QZ	chr1	8220001	8230000	0.207504	0.356763	0.13241	-0.326341	-0.778928	nosig	nosig	nosig
WZ	QZ	chr1	8230001	8240000	0.142857	0.409091	0.629733	2.4533	-1.51131	sig	nosig	nosig
WZ	QZ	chr1	8250001	8260000	0.187314	0.153285	0.167732	-0.128918	0.287547	nosig	nosig	nosig
WZ	QZ	chr1	8260001	8270000	0.260077	0.154273	0.291981	0.565539	0.749667	nosig	nosig	nosig
WZ	QZ	chr1	8270001	8280000	0.234742	0.0907258	0.480698	1.62032	1.36181	nosig	nosig	nosig
WZ	QZ	chr1	8290001	8300000	0.282051	0.05	0.499722	1.72664	2.47249	nosig	nosig	nosig
WZ	QZ	chr1	8300001	8310000	0.0865801	0.267296	0.135233	-0.310562	-1.61515	nosig	nosig	nosig
WZ	QZ	chr1	8320001	8330000	0.255708	0.322275	0	-1.0664	-0.332634	nosig	nosig	nosig
WZ	QZ	chr1	8330001	8340000	0.244898	0.366667	0	-1.0664	-0.580339	nosig	nosig	nosig
WZ	QZ	chr1	8340001	8350000	0.0644628	0.171289	0.156839	-0.1898	-1.39608	nosig	nosig	nosig
WZ	QZ	chr1	8350001	8360000	0.178649	0.144708	0.271229	0.449551	0.302099	nosig	nosig	nosig
WZ	QZ	chr1	8360001	8370000	0.184426	0.132701	0.422479	1.29491	0.471831	nosig	nosig	nosig
WZ	QZ	chr1	8370001	8380000	0.352346	0.393425	0.247377	0.316236	-0.158671	nosig	nosig	nosig
WZ	QZ	chr1	8380001	8390000	0.15138	0.134337	0.193893	0.0173013	0.171119	nosig	nosig	nosig
WZ	QZ	chr1	8390001	8400000	0.330019	0.476131	0.167564	-0.129858	-0.527472	nosig	nosig	nosig
WZ	QZ	chr1	8400001	8410000	0.230516	0.291768	0.0266526	-0.917438	-0.338646	nosig	nosig	nosig
WZ	QZ	chr1	8410001	8420000	0.125	0.458333	0.149502	-0.23081	-1.86612	nosig	nosig	nosig
WZ	QZ	chr1	8420001	8430000	0.236652	0.323831	0.023583	-0.934595	-0.450838	nosig	nosig	nosig
WZ	QZ	chr1	8430001	8440000	0.198646	0.258359	0.0359018	-0.865743	-0.377507	nosig	nosig	nosig
WZ	QZ	chr1	8450001	8460000	0.209677	0.332258	0	-1.0664	-0.661604	nosig	nosig	nosig
WZ	QZ	chr1	8460001	8470000	0.290323	0.419118	0	-1.0664	-0.528176	nosig	nosig	nosig
WZ	QZ	chr1	8470001	8480000	0.290185	0.308081	0	-1.0664	-0.0860484	nosig	nosig	nosig
WZ	QZ	chr1	8490001	8500000	0.147059	0.279883	0	-1.0664	-0.923801	nosig	nosig	nosig
WZ	QZ	chr1	8500001	8510000	0.294118	0.533333	0.177347	-0.0751751	-0.85645	nosig	nosig	nosig
WZ	QZ	chr1	8510001	8520000	0.405451	0.468268	0	-1.0664	-0.207328	nosig	nosig	nosig
WZ	QZ	chr1	8520001	8530000	0.362637	0.366013	0	-1.0664	-0.013331	nosig	nosig	nosig
WZ	QZ	chr1	8540001	8550000	0.318182	0.392157	0.149527	-0.230667	-0.300727	nosig	nosig	nosig
WZ	QZ	chr1	8550001	8560000	0.334475	0.375303	0.00645746	-1.03031	-0.165689	nosig	nosig	nosig
WZ	QZ	chr1	8560001	8570000	0.176471	0.14554	0.335514	0.808851	0.276286	nosig	nosig	nosig
WZ	QZ	chr1	8570001	8580000	0.453804	0.465649	0.0388904	-0.849039	-0.0370913	nosig	nosig	nosig
WZ	QZ	chr1	8580001	8590000	0.257019	0.369077	0.345348	0.863816	-0.520347	nosig	nosig	nosig
WZ	QZ	chr1	8590001	8600000	0.102823	0.351064	0.077689	-0.632185	-1.76172	nosig	nosig	nosig
WZ	QZ	chr1	8600001	8610000	0.0751174	0.239186	0.0859686	-0.585909	-1.65785	nosig	nosig	nosig
WZ	QZ	chr1	8610001	8620000	0.421053	0.286136	0.231778	0.229049	0.55569	nosig	nosig	nosig
WZ	QZ	chr1	8620001	8630000	0.187097	0.282787	0	-1.0664	-0.593333	nosig	nosig	nosig
WZ	QZ	chr1	8630001	8640000	0.20915	0.294118	0.670732	2.68245	-0.489868	sig	nosig	nosig
WZ	QZ	chr1	8640001	8650000	0.366013	0.505263	0.222954	0.179733	-0.464056	nosig	nosig	nosig
WZ	QZ	chr1	8660001	8670000	0.283951	0.409556	0.220203	0.164356	-0.526868	nosig	nosig	nosig
WZ	QZ	chr1	8680001	8690000	0.198251	0.293578	0.0404748	-0.840183	-0.564065	nosig	nosig	nosig
WZ	QZ	chr1	8690001	8700000	0.0572687	0.261589	0.0524537	-0.773231	-2.17202	nosig	nosig	nosig
WZ	QZ	chr1	8720001	8730000	0.316708	0.164516	0.292546	0.568693	0.940731	nosig	nosig	nosig
WZ	QZ	chr1	8730001	8740000	0.143415	0.253375	0.17774	-0.0729786	-0.816739	nosig	nosig	nosig
WZ	QZ	chr1	8800001	8810000	0.263158	0.116129	0.384786	1.08424	1.1733	nosig	nosig	nosig
WZ	QZ	chr1	8810001	8820000	0.1	0.1	0	-1.0664	0	nosig	nosig	nosig
WZ	QZ	chr1	8820001	8830000	0.156584	0.266447	0	-1.0664	-0.763137	nosig	nosig	nosig
WZ	QZ	chr1	8840001	8850000	0.122699	0.0766962	0	-1.0664	0.670923	nosig	nosig	nosig
WZ	QZ	chr1	8860001	8870000	0.0430108	0.0585586	0.116011	-0.417998	-0.436453	nosig	nosig	nosig
WZ	QZ	chr1	8870001	8880000	0.224348	0.0665761	0.454605	1.47448	1.73757	nosig	nosig	nosig
WZ	QZ	chr1	8880001	8890000	0.419355	0.486928	0.0405386	-0.839827	-0.215061	nosig	nosig	nosig
WZ	QZ	chr1	8890001	8900000	0.189516	0.237473	0	-1.0664	-0.323911	nosig	nosig	nosig
WZ	QZ	chr1	8900001	8910000	0.473002	0.506234	0	-1.0664	-0.097759	nosig	nosig	nosig
WZ	QZ	chr1	8910001	8920000	0.447812	0.501572	0.0511318	-0.780619	-0.163219	nosig	nosig	nosig
WZ	QZ	chr1	8920001	8930000	0.392131	0.427687	0.0300259	-0.898584	-0.124915	nosig	nosig	nosig
WZ	QZ	chr1	8930001	8940000	0.221467	0.26799	0.0841703	-0.59596	-0.273959	nosig	nosig	nosig
WZ	QZ	chr1	8940001	8950000	0.3951	0.222798	0.135378	-0.309749	0.823666	nosig	nosig	nosig
WZ	QZ	chr1	8950001	8960000	0.119944	0.165414	0.0238285	-0.933223	-0.460431	nosig	nosig	nosig
WZ	QZ	chr1	8960001	8970000	0.205029	0.321818	0.0134005	-0.991507	-0.647874	nosig	nosig	nosig
WZ	QZ	chr1	8970001	8980000	0.233333	0.294118	0	-1.0664	-0.332728	nosig	nosig	nosig
WZ	QZ	chr1	8990001	9000000	0.153076	0.200686	0	-1.0664	-0.388471	nosig	nosig	nosig
WZ	QZ	chr1	9000001	9010000	0.0776256	0.117035	0	-1.0664	-0.586146	nosig	nosig	nosig
WZ	QZ	chr1	9010001	9020000	0.25072	0.456716	0.0374311	-0.857195	-0.862632	nosig	nosig	nosig
WZ	QZ	chr1	9020001	9030000	0.325	0.30303	0	-1.0664	0.100657	nosig	nosig	nosig
WZ	QZ	chr1	9030001	9040000	0.454453	0.355415	0.12188	-0.38519	0.353744	nosig	nosig	nosig
WZ	QZ	chr1	9040001	9050000	0.348584	0.501517	0.0812023	-0.612549	-0.523535	nosig	nosig	nosig
WZ	QZ	chr1	9050001	9060000	0.195008	0.219766	0	-1.0664	-0.171606	nosig	nosig	nosig
WZ	QZ	chr1	9060001	9070000	0.164516	0.331967	0.197277	0.0362175	-1.00841	nosig	nosig	nosig
WZ	QZ	chr1	9070001	9080000	0.244898	0.311953	0.067271	-0.690414	-0.347888	nosig	nosig	nosig
WZ	QZ	chr1	9080001	9090000	0.385305	0.46281	0.0291886	-0.903264	-0.263795	nosig	nosig	nosig
WZ	QZ	chr1	9090001	9100000	0.142857	0.294118	0	-1.0664	-1.03665	nosig	nosig	nosig
WZ	QZ	chr1	9100001	9110000	0.191919	0.418301	0.14347	-0.264523	-1.11999	nosig	nosig	nosig
WZ	QZ	chr1	9110001	9120000	0.384615	0.417969	0.290381	0.556591	-0.11968	nosig	nosig	nosig
WZ	QZ	chr1	9120001	9130000	0.250352	0.375806	0.0654707	-0.700476	-0.584117	nosig	nosig	nosig
WZ	QZ	chr1	9130001	9140000	0.34098	0.414334	0.0473726	-0.80163	-0.280358	nosig	nosig	nosig
WZ	QZ	chr1	9140001	9150000	0.230036	0.376344	0.127619	-0.353117	-0.707765	nosig	nosig	nosig
WZ	QZ	chr1	9160001	9170000	0.489796	0.38843	0.0902274	-0.562106	0.33376	nosig	nosig	nosig
WZ	QZ	chr1	9170001	9180000	0.433511	0.312903	0.0188055	-0.961297	0.469072	nosig	nosig	nosig
WZ	QZ	chr1	9180001	9190000	0.233236	0.316993	0	-1.0664	-0.441033	nosig	nosig	nosig
WZ	QZ	chr1	9190001	9200000	0.367619	0.241983	0.0126754	-0.995559	0.601278	nosig	nosig	nosig
WZ	QZ	chr1	9200001	9210000	0.164516	0.510753	0.172958	-0.0997068	-1.62847	nosig	nosig	nosig
WZ	QZ	chr1	9210001	9220000	0.211991	0.117216	0	-1.0664	0.849369	nosig	nosig	nosig
WZ	QZ	chr1	9220001	9230000	0.11335	0.0953545	0	-1.0664	0.247034	nosig	nosig	nosig
WZ	QZ	chr1	9240001	9250000	0.0691057	0.322581	0.0692632	-0.679279	-2.20652	nosig	nosig	nosig
WZ	QZ	chr1	9250001	9260000	0.0291595	0.220521	0.197722	0.0387032	-2.87676	nosig	nosig	nosig
WZ	QZ	chr1	9280001	9290000	0.319355	0.21327	0.320091	0.722649	0.58024	nosig	nosig	nosig
WZ	QZ	chr1	9300001	9310000	0.143791	0.322418	0.492187	1.68453	-1.15943	nosig	nosig	nosig
WZ	QZ	chr1	9310001	9320000	0.238501	0.243802	0.48823	1.66241	-0.0315825	nosig	nosig	nosig
WZ	QZ	chr1	9320001	9330000	0.214674	0.190542	0.348055	0.878945	0.171188	nosig	nosig	nosig
WZ	QZ	chr1	9330001	9340000	0.225806	0.185819	0.222915	0.17951	0.27982	nosig	nosig	nosig
WZ	QZ	chr1	9340001	9350000	0.336	0.264	0.480147	1.61723	0.346756	nosig	nosig	nosig
WZ	QZ	chr1	9350001	9360000	0.372093	0.135638	0.455478	1.47935	1.44917	nosig	nosig	nosig
WZ	QZ	chr1	9360001	9370000	0.132701	0.263736	0.0570266	-0.747672	-0.985541	nosig	nosig	nosig
WZ	QZ	chr1	9370001	9380000	0.218684	0.35	0.0366245	-0.861703	-0.676044	nosig	nosig	nosig
WZ	QZ	chr1	9380001	9390000	0.120494	0.474026	0.206073	0.0853786	-1.96712	nosig	nosig	nosig
WZ	QZ	chr1	9390001	9400000	0.141058	0.146277	0	-1.0664	-0.0520488	nosig	nosig	nosig
WZ	QZ	chr1	9400001	9410000	0.226502	0.0728682	0.570681	2.12325	1.62286	sig	nosig	nosig
WZ	QZ	chr1	9410001	9420000	0.325623	0.17907	0.398707	1.16205	0.859069	nosig	nosig	nosig
WZ	QZ	chr1	9420001	9430000	0.0902256	0.198507	0.109503	-0.454369	-1.12893	nosig	nosig	nosig
WZ	QZ	chr1	9430001	9440000	0.186653	0.222965	0.05211	-0.775151	-0.255211	nosig	nosig	nosig
WZ	QZ	chr1	9440001	9450000	0.155786	0.310855	0	-1.0664	-0.992077	nosig	nosig	nosig
WZ	QZ	chr1	9460001	9470000	0.298932	0.426752	0.259206	0.382348	-0.512136	nosig	nosig	nosig
WZ	QZ	chr1	9470001	9480000	0.268421	0.503268	0.341064	0.839872	-0.904328	nosig	nosig	nosig
WZ	QZ	chr1	9480001	9490000	0.0437158	0.162	0.263889	0.408524	-1.86601	nosig	nosig	nosig
WZ	QZ	chr1	9490001	9500000	0.0992366	0.103672	0.455782	1.48106	-0.0624615	nosig	nosig	nosig
WZ	QZ	chr1	9500001	9510000	0.316667	0.411765	0.463924	1.52656	-0.377806	nosig	nosig	nosig
WZ	QZ	chr1	9540001	9550000	0.155977	0.189526	0.00417639	-1.04306	-0.279439	nosig	nosig	nosig
WZ	QZ	chr1	9550001	9560000	0.289193	0.249254	0.385759	1.08968	0.213623	nosig	nosig	nosig
WZ	QZ	chr1	9560001	9570000	0.529412	0.538462	0	-1.0664	-0.0244073	nosig	nosig	nosig
WZ	QZ	chr1	9570001	9580000	0.1	0.336842	0.0338164	-0.877398	-1.74199	nosig	nosig	nosig
WZ	QZ	chr1	9590001	9600000	0.351648	0.513072	0.0747455	-0.648637	-0.54374	nosig	nosig	nosig
WZ	QZ	chr1	9600001	9610000	0.237514	0.227273	0	-1.0664	0.0633147	nosig	nosig	nosig
WZ	QZ	chr1	9610001	9620000	0.0299539	0.119403	0.0591398	-0.735861	-1.95968	nosig	nosig	nosig
WZ	QZ	chr1	9620001	9630000	0.117216	0.479508	0.160112	-0.171507	-2.02313	nosig	nosig	nosig
WZ	QZ	chr1	9650001	9660000	0.294118	0.525	0.10244	-0.493844	-0.833773	nosig	nosig	nosig
WZ	QZ	chr1	9660001	9670000	0.476263	0.0924171	0.211825	0.117526	2.35303	nosig	nosig	nosig
WZ	QZ	chr1	9680001	9690000	0.227273	0.0771513	0.11029	-0.449971	1.54642	nosig	nosig	nosig
WZ	QZ	chr1	9710001	9720000	0.0612903	0.324841	0.104246	-0.483753	-2.38709	nosig	nosig	nosig
WZ	QZ	chr1	9720001	9730000	0.18136	0.107143	0.0573542	-0.745841	0.753853	nosig	nosig	nosig
WZ	QZ	chr1	9730001	9740000	0.328125	0.414013	0.19153	0.00409493	-0.33452	nosig	nosig	nosig
WZ	QZ	chr1	9740001	9750000	0.328976	0.29376	0.310244	0.66761	0.162823	nosig	nosig	nosig
WZ	QZ	chr1	9750001	9760000	0.404384	0.163482	0.179441	-0.0634703	1.30136	nosig	nosig	nosig
WZ	QZ	chr1	9760001	9770000	0.297505	0.161228	0.097608	-0.520854	0.879728	nosig	nosig	nosig
WZ	QZ	chr1	9770001	9780000	0.280702	0.0651163	0.576489	2.15571	2.09109	sig	nosig	nosig
WZ	QZ	chr1	9790001	9800000	0.380952	0.0616114	0.0844911	-0.594167	2.6089	nosig	nosig	nosig
WZ	QZ	chr1	9800001	9810000	0.145161	0.058319	0.0254217	-0.924318	1.30099	nosig	nosig	nosig
WZ	QZ	chr1	9810001	9820000	0.179167	0.313187	0	-1.0664	-0.802291	nosig	nosig	nosig
WZ	QZ	chr1	9820001	9830000	0.21978	0.483516	0.202267	0.0641043	-1.13393	nosig	nosig	nosig
WZ	QZ	chr1	9830001	9840000	0.230556	0.047619	0.114395	-0.427025	2.25176	nosig	nosig	nosig
WZ	QZ	chr1	9880001	9890000	0.286624	0.252688	0.0984181	-0.516326	0.181129	nosig	nosig	nosig
WZ	QZ	chr1	9890001	9900000	0.172043	0.152866	0.464733	1.53108	0.169454	nosig	nosig	nosig
WZ	QZ	chr1	9900001	9910000	0.251366	0.269841	0.0967349	-0.525734	-0.101929	nosig	nosig	nosig
WZ	QZ	chr1	9920001	9930000	0.330065	0.0696721	0.0572515	-0.746415	2.2279	nosig	nosig	nosig
WZ	QZ	chr1	9930001	9940000	0.171362	0.0541516	0.0543762	-0.762485	1.64396	nosig	nosig	nosig
WZ	QZ	chr1	9950001	9960000	0.276744	0.19407	0.528507	1.88753	0.509764	nosig	nosig	nosig
WZ	QZ	chr1	9960001	9970000	0.42033	0.270423	0.466298	1.53983	0.634409	nosig	nosig	nosig
WZ	QZ	chr1	9970001	9980000	0.136752	0.224324	0	-1.0664	-0.709928	nosig	nosig	nosig
WZ	QZ	chr1	9980001	9990000	0.153754	0.410742	0.107332	-0.466507	-1.41176	nosig	nosig	nosig
WZ	QZ	chr1	9990001	10000000	0.260664	0.279883	0.521463	1.84816	-0.102259	nosig	nosig	nosig
WZ	QZ	chr1	10000001	10010000	0.424528	0.28	0.266621	0.423795	0.598685	nosig	nosig	nosig
WZ	QZ	chr1	10010001	10020000	0.410749	0.292683	0.394613	1.13917	0.487504	nosig	nosig	nosig
WZ	QZ	chr1	10020001	10030000	0.220816	0.371429	0.272045	0.454109	-0.747602	nosig	nosig	nosig
WZ	QZ	chr1	10030001	10040000	0.300613	0.247469	0.249345	0.327237	0.279635	nosig	nosig	nosig
WZ	QZ	chr1	10040001	10050000	0.291391	0.297235	0	-1.0664	-0.0285521	nosig	nosig	nosig
WZ	QZ	chr1	10050001	10060000	0.195164	0.175074	0.166402	-0.136352	0.155877	nosig	nosig	nosig
WZ	QZ	chr1	10060001	10070000	0.527473	0.325	0.209399	0.103967	0.696957	nosig	nosig	nosig
WZ	QZ	chr1	10070001	10080000	0.20827	0.232372	0.120659	-0.392017	-0.157268	nosig	nosig	nosig
WZ	QZ	chr1	10080001	10090000	0.533333	0.362637	0.082918	-0.602959	0.55524	nosig	nosig	nosig
WZ	QZ	chr1	10090001	10100000	0.503268	0.545455	0	-1.0664	-0.115911	nosig	nosig	nosig
WZ	QZ	chr1	10100001	10110000	0.0382979	0.319672	0.0154997	-0.979774	-3.02858	nosig	nosig	nosig
WZ	QZ	chr1	10110001	10120000	0.0352113	0.197802	0.114851	-0.424478	-2.45682	nosig	nosig	nosig
WZ	QZ	chr1	10120001	10130000	0.153119	0.0864745	0	-1.0664	0.817111	nosig	nosig	nosig
WZ	QZ	chr1	10140001	10150000	0.246902	0.15981	0.110159	-0.450702	0.624411	nosig	nosig	nosig
WZ	QZ	chr1	10150001	10160000	0.0612903	0.260664	0.213649	0.127721	-2.07063	nosig	nosig	nosig
WZ	QZ	chr1	10160001	10170000	0.184332	0.120968	0	-1.0664	0.603611	nosig	nosig	nosig
WZ	QZ	chr1	10170001	10180000	0.0408805	0.34321	0.309894	0.665658	-3.03894	nosig	nosig	nosig
WZ	QZ	chr1	10180001	10190000	0.190698	0.219144	0.300767	0.614642	-0.199612	nosig	nosig	nosig
WZ	QZ	chr1	10190001	10200000	0.282803	0.354196	0.281365	0.506202	-0.323729	nosig	nosig	nosig
WZ	QZ	chr1	10200001	10210000	0.132988	0.24186	0.113402	-0.432579	-0.858025	nosig	nosig	nosig
WZ	QZ	chr1	10210001	10220000	0.302147	0.279955	0.0350834	-0.870317	0.109679	nosig	nosig	nosig
WZ	QZ	chr1	10230001	10240000	0.395604	0.298932	0.261029	0.392537	0.403063	nosig	nosig	nosig
WZ	QZ	chr1	10250001	10260000	0.233246	0.157303	0.110242	-0.450242	0.565334	nosig	nosig	nosig
WZ	QZ	chr1	10270001	10280000	0.371022	0.219883	0.16988	-0.11691	0.752104	nosig	nosig	nosig
WZ	QZ	chr1	10280001	10290000	0.179266	0.223256	0.375981	1.03503	-0.315021	nosig	nosig	nosig
WZ	QZ	chr1	10290001	10300000	0.483986	0.154412	0.111756	-0.441776	1.64185	nosig	nosig	nosig
WZ	QZ	chr1	10300001	10310000	0.300654	0.176895	0.105222	-0.478298	0.761864	nosig	nosig	nosig
WZ	QZ	chr1	10310001	10320000	0.510319	0.368545	0.0260683	-0.920704	0.468475	nosig	nosig	nosig
WZ	QZ	chr1	10320001	10330000	0.526316	0.525	0	-1.0664	0.0036044	nosig	nosig	nosig
WZ	QZ	chr1	10330001	10340000	0.323944	0.0469208	0.186715	-0.022818	2.76147	nosig	nosig	nosig
WZ	QZ	chr1	10340001	10350000	0.202138	0.237345	0	-1.0664	-0.230593	nosig	nosig	nosig
WZ	QZ	chr1	10350001	10360000	0.362637	0.166667	0	-1.0664	1.1169	nosig	nosig	nosig
WZ	QZ	chr1	10360001	10370000	0.458333	0.43956	0	-1.0664	0.0602015	nosig	nosig	nosig
WZ	QZ	chr1	10370001	10380000	0.237013	0.137184	0.282202	0.510878	0.784449	nosig	nosig	nosig
WZ	QZ	chr1	10380001	10390000	0.314935	0.380789	0.142873	-0.267856	-0.273148	nosig	nosig	nosig
WZ	QZ	chr1	10400001	10410000	0.319672	0.078125	0.121299	-0.388442	2.01889	nosig	nosig	nosig
WZ	QZ	chr1	10430001	10440000	0.0645161	0.233261	0.159059	-0.177392	-1.8382	nosig	nosig	nosig
WZ	QZ	chr1	10450001	10460000	0.127409	0.0906892	0.275482	0.473322	0.485922	nosig	nosig	nosig
WZ	QZ	chr1	10460001	10470000	0.0751174	0.0807175	0	-1.0664	-0.102419	nosig	nosig	nosig
WZ	QZ	chr1	10490001	10500000	0.227488	0.237705	0.440868	1.3977	-0.0631089	nosig	nosig	nosig
WZ	QZ	chr1	10530001	10540000	0.0532787	0.154839	0.0233863	-0.935694	-1.5216	nosig	nosig	nosig
WZ	QZ	chr1	10550001	10560000	0.110624	0.128114	0.141031	-0.278151	-0.209993	nosig	nosig	nosig
WZ	QZ	chr1	10560001	10570000	0.0483871	0.0903226	0	-1.0664	-0.886837	nosig	nosig	nosig
WZ	QZ	chr1	10570001	10580000	0.347403	0.107306	0.587736	2.21857	1.68564	sig	nosig	nosig
WZ	QZ	chr1	10580001	10590000	0.37581	0.354358	0.32762	0.76473	0.0845646	nosig	nosig	nosig
WZ	QZ	chr1	10590001	10600000	0.375576	0.166667	0.447379	1.43409	1.16735	nosig	nosig	nosig
WZ	QZ	chr1	10600001	10610000	0.100173	0.0949821	0.15072	-0.224003	0.0759833	nosig	nosig	nosig
WZ	QZ	chr1	10610001	10620000	0.4	0.25	0.488423	1.66349	0.675915	nosig	nosig	nosig
WZ	QZ	chr1	10620001	10630000	0.0457143	0.0231579	0.727616	3.00039	0.951369	sig	nosig	nosig
WZ	QZ	chr1	10630001	10640000	0.280778	0.143617	0.49537	1.70232	0.962319	nosig	nosig	nosig
WZ	QZ	chr1	10640001	10650000	0.0869565	0.0578512	0.535526	1.92676	0.579718	sig	nosig	nosig
WZ	QZ	chr1	10650001	10660000	0.289555	0.393709	0.15617	-0.193542	-0.441978	nosig	nosig	nosig
WZ	QZ	chr1	10660001	10670000	0.0742638	0.110403	0.222665	0.178113	-0.565766	nosig	nosig	nosig
WZ	QZ	chr1	10680001	10690000	0.188508	0.216216	0.426505	1.31742	-0.196873	nosig	nosig	nosig
WZ	QZ	chr1	10700001	10710000	0.0769231	0.425806	0.137896	-0.295674	-2.45346	nosig	nosig	nosig
WZ	QZ	chr1	10710001	10720000	0.206169	0.146006	0.0746548	-0.649144	0.494937	nosig	nosig	nosig
WZ	QZ	chr1	10720001	10730000	0.111111	0.30303	0.00255363	-1.05213	-1.43929	nosig	nosig	nosig
WZ	QZ	chr1	10730001	10740000	0.376093	0.512821	0	-1.0664	-0.446343	nosig	nosig	nosig
WZ	QZ	chr1	10750001	10760000	0.194481	0.249686	0	-1.0664	-0.358855	nosig	nosig	nosig
WZ	QZ	chr1	10760001	10770000	0.163934	0.315315	0	-1.0664	-0.939471	nosig	nosig	nosig
WZ	QZ	chr1	10780001	10790000	0.0416667	0.0760369	0.0399849	-0.842921	-0.85244	nosig	nosig	nosig
WZ	QZ	chr1	10800001	10810000	0.189983	0.352	0	-1.0664	-0.886226	nosig	nosig	nosig
WZ	QZ	chr1	10830001	10840000	0.194444	0.162455	0.129015	-0.345312	0.257866	nosig	nosig	nosig
WZ	QZ	chr1	10840001	10850000	0.129121	0.194175	0	-1.0664	-0.584914	nosig	nosig	nosig
WZ	QZ	chr1	10850001	10860000	0.326905	0.234323	0.527026	1.87925	0.478636	nosig	nosig	nosig
WZ	QZ	chr1	10860001	10870000	0.435125	0.276929	0.440331	1.39469	0.650025	nosig	nosig	nosig
WZ	QZ	chr1	10870001	10880000	0.383412	0.21404	0.54238	1.96507	0.838049	sig	nosig	nosig
WZ	QZ	chr1	10880001	10890000	0.282443	0.265116	0.056615	-0.749972	0.0910006	nosig	nosig	nosig
WZ	QZ	chr1	10890001	10900000	0.139949	0.0354839	0.498053	1.71732	1.94984	nosig	nosig	nosig
WZ	QZ	chr1	10900001	10910000	0.381924	0.255319	0.543661	1.97223	0.579118	sig	nosig	nosig
WZ	QZ	chr1	10910001	10920000	0.367049	0.254597	0.271645	0.451873	0.526028	nosig	nosig	nosig
WZ	QZ	chr1	10920001	10930000	0.389474	0.296703	0.06357	-0.711099	0.39135	nosig	nosig	nosig
WZ	QZ	chr1	10930001	10940000	0.36333	0.231481	0.0938286	-0.541978	0.648128	nosig	nosig	nosig
WZ	QZ	chr1	10940001	10950000	0.319672	0.125	0.0202754	-0.953082	1.34768	nosig	nosig	nosig
WZ	QZ	chr1	10950001	10960000	0.253545	0.31068	0.0503638	-0.784911	-0.292145	nosig	nosig	nosig
WZ	QZ	chr1	10960001	10970000	0.0625	0.0625	0	-1.0664	0	nosig	nosig	nosig
WZ	QZ	chr1	10970001	10980000	0.117438	0.307692	0.0293807	-0.90219	-1.38204	nosig	nosig	nosig
WZ	QZ	chr1	10980001	10990000	0.316057	0.0170261	0.198054	0.0405577	4.13658	nosig	nosig	nosig
WZ	QZ	chr1	10990001	11000000	0.29304	0.290323	0	-1.0664	0.0133963	nosig	nosig	nosig
WZ	QZ	chr1	11010001	11020000	0.526066	0.263736	0.180775	-0.0560192	0.993429	nosig	nosig	nosig
WZ	QZ	chr1	11020001	11030000	0.43949	0.395604	0	-1.0664	0.15141	nosig	nosig	nosig
WZ	QZ	chr1	11030001	11040000	0.189474	0.20915	0	-1.0664	-0.14183	nosig	nosig	nosig
WZ	QZ	chr1	11040001	11050000	0.322275	0.168033	0.0134795	-0.991065	0.935458	nosig	nosig	nosig
WZ	QZ	chr1	11050001	11060000	0.288476	0.187284	0.0687047	-0.682401	0.620538	nosig	nosig	nosig
WZ	QZ	chr1	11080001	11090000	0.316993	0.131148	0.273398	0.461673	1.26685	nosig	nosig	nosig
WZ	QZ	chr1	11090001	11100000	0.181452	0.0359477	0.258509	0.378456	2.30396	nosig	nosig	nosig
WZ	QZ	chr1	11100001	11110000	0.222494	0.135076	0.169663	-0.118125	0.71582	nosig	nosig	nosig
WZ	QZ	chr1	11110001	11120000	0.390671	0.31286	0.00867589	-1.01791	0.31952	nosig	nosig	nosig
WZ	QZ	chr1	11120001	11130000	0.283619	0.0391705	0.383627	1.07776	2.82482	nosig	nosig	nosig
WZ	QZ	chr1	11130001	11140000	0.18209	0.115591	0.273137	0.460211	0.651088	nosig	nosig	nosig
WZ	QZ	chr1	11140001	11150000	0.254453	0.0357143	0.439631	1.39078	2.79864	nosig	nosig	nosig
WZ	QZ	chr1	11160001	11170000	0.135246	0.0483871	0	-1.0664	1.46401	nosig	nosig	nosig
WZ	QZ	chr1	11190001	11200000	0.1837	0.246554	0.262093	0.398484	-0.422563	nosig	nosig	nosig
WZ	QZ	chr1	11230001	11240000	0.127566	0.0361011	0.520591	1.84328	1.79298	nosig	nosig	nosig
WZ	QZ	chr1	11260001	11270000	0.151613	0.122951	0	-1.0664	0.300109	nosig	nosig	nosig
WZ	QZ	chr1	11280001	11290000	0.104777	0.284091	0.0710547	-0.669266	-1.4304	nosig	nosig	nosig
WZ	QZ	chr1	11290001	11300000	0.125637	0.25378	0.0447209	-0.816451	-1.00856	nosig	nosig	nosig
WZ	QZ	chr1	11300001	11310000	0.258765	0.31769	0.292029	0.565805	-0.294947	nosig	nosig	nosig
WZ	QZ	chr1	11310001	11320000	0.1	0.30303	0.0168634	-0.972152	-1.58986	nosig	nosig	nosig
WZ	QZ	chr1	11320001	11330000	0.294118	0.442105	0	-1.0664	-0.586359	nosig	nosig	nosig
WZ	QZ	chr1	11330001	11340000	0.185299	0.328125	0.0114637	-1.00233	-0.821019	nosig	nosig	nosig
WZ	QZ	chr1	11350001	11360000	0.28863	0.0382979	0.470783	1.5649	2.88169	nosig	nosig	nosig
WZ	QZ	chr1	11370001	11380000	0.263736	0.5	0.329828	0.777074	-0.920255	nosig	nosig	nosig
WZ	QZ	chr1	11380001	11390000	0.181452	0.267133	0.0625446	-0.71683	-0.555434	nosig	nosig	nosig
WZ	QZ	chr1	11390001	11400000	0.0735786	0.186916	0.0161037	-0.976398	-1.33325	nosig	nosig	nosig
WZ	QZ	chr1	11400001	11410000	0.148566	0.2442	0.0268729	-0.916207	-0.713182	nosig	nosig	nosig
WZ	QZ	chr1	11420001	11430000	0.0348837	0.358779	0.150733	-0.223925	-3.32571	nosig	nosig	nosig
WZ	QZ	chr1	11430001	11440000	0.072338	0.35773	0.12821	-0.349812	-2.29026	nosig	nosig	nosig
WZ	QZ	chr1	11440001	11450000	0.0224439	0.237266	0.180265	-0.0588675	-3.34529	nosig	nosig	nosig
WZ	QZ	chr1	11450001	11460000	0.325885	0.274662	0.236145	0.253456	0.245883	nosig	nosig	nosig
WZ	QZ	chr1	11460001	11470000	0.0342742	0.256858	0.0946569	-0.537348	-2.86989	nosig	nosig	nosig
WZ	QZ	chr1	11470001	11480000	0.119701	0.35446	0.0198537	-0.955439	-1.55825	nosig	nosig	nosig
WZ	QZ	chr1	11480001	11490000	0.318471	0.38404	0	-1.0664	-0.269321	nosig	nosig	nosig
WZ	QZ	chr1	11490001	11500000	0.142857	0.260664	0	-1.0664	-0.863076	nosig	nosig	nosig
WZ	QZ	chr1	11510001	11520000	0.14792	0.149378	0	-1.0664	-0.0140533	nosig	nosig	nosig
WZ	QZ	chr1	11520001	11530000	0.0917127	0.029703	0	-1.0664	1.59439	nosig	nosig	nosig
WZ	QZ	chr1	11530001	11540000	0.103098	0.0594059	0	-1.0664	0.785181	nosig	nosig	nosig
WZ	QZ	chr1	11540001	11550000	0.175824	0.22973	0	-1.0664	-0.383888	nosig	nosig	nosig
WZ	QZ	chr1	11550001	11560000	0.103896	0.149351	0	-1.0664	-0.51937	nosig	nosig	nosig
WZ	QZ	chr1	11600001	11610000	0.4	0.268421	0	-1.0664	0.57374	nosig	nosig	nosig
WZ	QZ	chr1	11620001	11630000	0.151246	0.0866426	0.225613	0.194592	0.796696	nosig	nosig	nosig
WZ	QZ	chr1	11630001	11640000	0.0354543	0.110338	0.154975	-0.200218	-1.61079	nosig	nosig	nosig
WZ	QZ	chr1	11640001	11650000	0.325301	0.417927	0.285724	0.530563	-0.360493	nosig	nosig	nosig
WZ	QZ	chr1	11660001	11670000	0.0928899	0.148101	0	-1.0664	-0.667251	nosig	nosig	nosig
WZ	QZ	chr1	11670001	11680000	0.25974	0.143954	0.0921289	-0.551478	0.847019	nosig	nosig	nosig
WZ	QZ	chr1	11680001	11690000	0.345871	0.0639159	0.28228	0.511317	2.41776	nosig	nosig	nosig
WZ	QZ	chr1	11690001	11700000	0.136719	0.225	0.230332	0.220969	-0.714598	nosig	nosig	nosig
WZ	QZ	chr1	11700001	11710000	0.203636	0.0780952	0.0846065	-0.593522	1.3714	nosig	nosig	nosig
WZ	QZ	chr1	11710001	11720000	0.235294	0.0612903	0.190941	0.000802062	1.9235	nosig	nosig	nosig
WZ	QZ	chr1	11730001	11740000	0.133987	0.28169	0.242493	0.288937	-1.0664	nosig	nosig	nosig
WZ	QZ	chr1	11750001	11760000	0.131332	0.343318	0.206896	0.0899768	-1.37958	nosig	nosig	nosig
WZ	QZ	chr1	11770001	11780000	0.301741	0.16451	0.12521	-0.366582	0.871163	nosig	nosig	nosig
WZ	QZ	chr1	11790001	11800000	0.195929	0.111111	0.117278	-0.410913	0.812745	nosig	nosig	nosig
WZ	QZ	chr1	11810001	11820000	0.366013	0.516484	0.187926	-0.0160485	-0.495681	nosig	nosig	nosig
WZ	QZ	chr1	11820001	11830000	0.35023	0.412903	0.220675	0.166994	-0.236876	nosig	nosig	nosig
WZ	QZ	chr1	11830001	11840000	0.217596	0.251608	0.335778	0.810325	-0.20863	nosig	nosig	nosig
WZ	QZ	chr1	11860001	11870000	0.203822	0.268437	0.33733	0.819002	-0.395577	nosig	nosig	nosig
WZ	QZ	chr1	11880001	11890000	0.143824	0.263298	0.640454	2.51322	-0.867864	sig	nosig	nosig
WZ	QZ	chr1	11910001	11920000	0.0842333	0.0915033	0.610942	2.34828	-0.118088	sig	nosig	nosig
WZ	QZ	chr1	11920001	11930000	0.146104	0.145278	0	-1.0664	0.00811821	nosig	nosig	nosig
WZ	QZ	chr1	11930001	11940000	0.394737	0.366013	0	-1.0664	0.10871	nosig	nosig	nosig
WZ	QZ	chr1	11950001	11960000	0.127854	0.150407	0.030617	-0.89528	-0.232691	nosig	nosig	nosig
WZ	QZ	chr1	11960001	11970000	0.277961	0.165899	0.615914	2.37606	0.741089	sig	nosig	nosig
WZ	QZ	chr1	11970001	11980000	0.19281	0.193182	0.492729	1.68756	-0.00276171	nosig	nosig	nosig
WZ	QZ	chr1	11980001	11990000	0.0625	0.116667	0	-1.0664	-0.889877	nosig	nosig	nosig
WZ	QZ	chr1	12000001	12010000	0.164835	0.193548	0.326199	0.756786	-0.230379	nosig	nosig	nosig
WZ	QZ	chr1	12030001	12040000	0.233333	0.530303	0.140568	-0.280743	-1.18097	nosig	nosig	nosig
WZ	QZ	chr1	12040001	12050000	0.0879765	0.251788	0.0999115	-0.507979	-1.50643	nosig	nosig	nosig
WZ	QZ	chr1	12060001	12070000	0.0997894	0.266001	0.620185	2.39993	-1.4055	sig	nosig	nosig
WZ	QZ	chr1	12090001	12100000	0.163227	0.216958	0.0563887	-0.751237	-0.408356	nosig	nosig	nosig
WZ	QZ	chr1	12100001	12110000	0.1	0.325	0.044209	-0.819312	-1.69052	nosig	nosig	nosig
WZ	QZ	chr1	12130001	12140000	0.10989	0.0453172	0.591984	2.24231	1.25951	sig	nosig	nosig
WZ	QZ	chr1	12150001	12160000	0.188917	0.183721	0.46764	1.54733	0.0400208	nosig	nosig	nosig
WZ	QZ	chr1	12160001	12170000	0.182741	0.302457	0.11645	-0.415542	-0.72382	nosig	nosig	nosig
WZ	QZ	chr1	12180001	12190000	0.111111	0.268421	0	-1.0664	-1.26493	nosig	nosig	nosig
WZ	QZ	chr1	12190001	12200000	0.225985	0.234194	0.226105	0.197344	-0.0512501	nosig	nosig	nosig
WZ	QZ	chr1	12210001	12220000	0.193548	0.21327	0.356888	0.928313	-0.139302	nosig	nosig	nosig
WZ	QZ	chr1	12220001	12230000	0.159817	0.309677	0.384312	1.08159	-0.949994	nosig	nosig	nosig
WZ	QZ	chr1	12230001	12240000	0.111231	0.270064	0.12235	-0.382563	-1.27216	nosig	nosig	nosig
WZ	QZ	chr1	12240001	12250000	0.398438	0.0549451	0.677409	2.71977	2.83589	sig	nosig	nosig
WZ	QZ	chr1	12250001	12260000	0.4	0.142857	0.617116	2.38278	1.47897	sig	nosig	nosig
WZ	QZ	chr1	12260001	12270000	0.285714	0.314583	0.126911	-0.357074	-0.138407	nosig	nosig	nosig
WZ	QZ	chr1	12270001	12280000	0.135881	0.302198	0.0540666	-0.764215	-1.14734	nosig	nosig	nosig
WZ	QZ	chr1	12290001	12300000	0.263736	0.189474	0	-1.0664	0.474964	nosig	nosig	nosig
WZ	QZ	chr1	12330001	12340000	0.279302	0.129032	0.437263	1.37755	1.10811	nosig	nosig	nosig
WZ	QZ	chr1	12360001	12370000	0.132701	0.515924	0.270517	0.445568	-1.95094	nosig	nosig	nosig
WZ	QZ	chr1	12370001	12380000	0.45481	0.189504	0.468983	1.55484	1.25861	nosig	nosig	nosig
WZ	QZ	chr1	12380001	12390000	0.26499	0.122936	0.358778	0.93888	1.10178	nosig	nosig	nosig
WZ	QZ	chr1	12390001	12400000	0.132	0.278	0.0577401	-0.743684	-1.06884	nosig	nosig	nosig
WZ	QZ	chr1	12400001	12410000	0.260794	0.219348	0.501371	1.73586	0.248654	nosig	nosig	nosig
WZ	QZ	chr1	12410001	12420000	0.102823	0.313725	0.0330395	-0.881741	-1.59997	nosig	nosig	nosig
WZ	QZ	chr1	12420001	12430000	0.189474	0.4	0.00973441	-1.012	-1.07401	nosig	nosig	nosig
WZ	QZ	chr1	12440001	12450000	0.267819	0.378973	0.217085	0.14693	-0.499264	nosig	nosig	nosig
WZ	QZ	chr1	12460001	12470000	0.0697168	0.140713	0.00158039	-1.05757	-1.00285	nosig	nosig	nosig
WZ	QZ	chr1	12470001	12480000	0.264516	0.142349	0.316685	0.703609	0.88927	nosig	nosig	nosig
WZ	QZ	chr1	12480001	12490000	0.317495	0.278618	0.0982218	-0.517423	0.187813	nosig	nosig	nosig
WZ	QZ	chr1	12490001	12500000	0.171371	0.428212	0.0688605	-0.68153	-1.31617	nosig	nosig	nosig
WZ	QZ	chr1	12500001	12510000	0.0964467	0.217718	0.226797	0.201207	-1.16638	nosig	nosig	nosig
WZ	QZ	chr1	12510001	12520000	0.248814	0.160983	0.00391675	-1.04451	0.625012	nosig	nosig	nosig
WZ	QZ	chr1	12520001	12530000	0.263027	0.379765	0.171474	-0.107999	-0.528215	nosig	nosig	nosig
WZ	QZ	chr1	12530001	12540000	0.161721	0.286624	0.103342	-0.488807	-0.821784	nosig	nosig	nosig
WZ	QZ	chr1	12540001	12550000	0.223919	0.455331	0.121593	-0.386796	-1.02068	nosig	nosig	nosig
WZ	QZ	chr1	12550001	12560000	0.102564	0.429167	0.213575	0.127308	-2.05437	nosig	nosig	nosig
WZ	QZ	chr1	12560001	12570000	0.242054	0.294046	0.252071	0.342469	-0.279665	nosig	nosig	nosig
WZ	QZ	chr1	12570001	12580000	0.267819	0.533333	0.193915	0.0174278	-0.991107	nosig	nosig	nosig
WZ	QZ	chr1	12590001	12600000	0.417062	0.440758	0.0976934	-0.520377	-0.0795416	nosig	nosig	nosig
WZ	QZ	chr1	12600001	12610000	0.05	0.0553936	0	-1.0664	-0.145034	nosig	nosig	nosig
WZ	QZ	chr1	12620001	12630000	0.178947	0.352941	0	-1.0664	-0.975935	nosig	nosig	nosig
WZ	QZ	chr1	12630001	12640000	0.196474	0.207343	0.561674	2.07291	-0.077304	sig	nosig	nosig
WZ	QZ	chr1	12640001	12650000	0.267974	0.492188	0.311833	0.676496	-0.87467	nosig	nosig	nosig
WZ	QZ	chr1	12660001	12670000	0.111111	0.458333	0.579266	2.17123	-2.03461	sig	nosig	nosig
WZ	QZ	chr1	12670001	12680000	0.262166	0.186567	0.334166	0.801315	0.488568	nosig	nosig	nosig
WZ	QZ	chr1	12690001	12700000	0.378961	0.101911	0.580647	2.17895	1.88446	sig	nosig	nosig
WZ	QZ	chr1	12700001	12710000	0.113636	0.138402	0.283356	0.517331	-0.282182	nosig	nosig	nosig
WZ	QZ	chr1	12710001	12720000	0.10832	0.264706	0.416801	1.26318	-1.28127	nosig	nosig	nosig
WZ	QZ	chr1	12720001	12730000	0.336842	0.20915	0.627663	2.44173	0.684927	sig	nosig	nosig
WZ	QZ	chr1	12730001	12740000	0.0510753	0.205184	0.276329	0.478054	-1.98526	nosig	nosig	nosig
WZ	QZ	chr1	12740001	12750000	0.340278	0.223443	0.543084	1.969	0.604596	sig	nosig	nosig
WZ	QZ	chr1	12750001	12760000	0.271084	0.275463	0.340432	0.836341	-0.0230323	nosig	nosig	nosig
WZ	QZ	chr1	12760001	12770000	0.172061	0.216374	0.414905	1.25258	-0.328898	nosig	nosig	nosig
WZ	QZ	chr1	12780001	12790000	0.216117	0.294355	0.502136	1.74013	-0.443975	nosig	nosig	nosig
WZ	QZ	chr1	12790001	12800000	0.0555556	0.345455	0.122813	-0.379976	-2.61493	nosig	nosig	nosig
WZ	QZ	chr1	12800001	12810000	0.131783	0.272177	0.300147	0.61118	-1.04077	nosig	nosig	nosig
WZ	QZ	chr1	12810001	12820000	0.306173	0.334773	0.256368	0.366488	-0.128437	nosig	nosig	nosig
WZ	QZ	chr1	12820001	12830000	0.104575	0.131868	0.0766374	-0.638063	-0.331725	nosig	nosig	nosig
WZ	QZ	chr1	12830001	12840000	0.291577	0.394464	0.259646	0.384809	-0.43473	nosig	nosig	nosig
WZ	QZ	chr1	12850001	12860000	0.178674	0.414286	0.0977427	-0.520101	-1.20872	nosig	nosig	nosig
WZ	QZ	chr1	12860001	12870000	0.206452	0.457875	0.0533783	-0.768063	-1.14533	nosig	nosig	nosig
WZ	QZ	chr1	12870001	12880000	0.394737	0.20915	0.56587	2.09636	0.91312	sig	nosig	nosig
WZ	QZ	chr1	12880001	12890000	0.430108	0.365297	0.281695	0.508046	0.235035	nosig	nosig	nosig
WZ	QZ	chr1	12890001	12900000	0.220745	0.173077	0.489508	1.66956	0.349175	nosig	nosig	nosig
WZ	QZ	chr1	12900001	12910000	0.12261	0.198387	0.404283	1.19321	-0.68978	nosig	nosig	nosig
WZ	QZ	chr1	12920001	12930000	0.107527	0.40404	0.211724	0.116961	-1.90001	nosig	nosig	nosig
WZ	QZ	chr1	12930001	12940000	0.341232	0.477707	0.263982	0.409047	-0.484167	nosig	nosig	nosig
WZ	QZ	chr1	12940001	12950000	0.154639	0.244131	0.00196718	-1.05541	-0.65535	nosig	nosig	nosig
WZ	QZ	chr1	12950001	12960000	0.171975	0.317352	0.447365	1.43401	-0.880061	nosig	nosig	nosig
WZ	QZ	chr1	12960001	12970000	0.167082	0.393643	0.0911265	-0.55708	-1.23138	nosig	nosig	nosig
WZ	QZ	chr1	12970001	12980000	0.403226	0.227758	0.574982	2.14729	0.821339	sig	nosig	nosig
WZ	QZ	chr1	12980001	12990000	0.330189	0.465649	0.278233	0.488696	-0.494684	nosig	nosig	nosig
WZ	QZ	chr1	12990001	13000000	0.301552	0.465318	0.289706	0.552822	-0.62413	nosig	nosig	nosig
WZ	QZ	chr1	13000001	13010000	0.470588	0.20915	0.448529	1.44052	1.16611	nosig	nosig	nosig
WZ	QZ	chr1	13010001	13020000	0.142202	0.296108	0.30434	0.634613	-1.05294	nosig	nosig	nosig
WZ	QZ	chr1	13020001	13030000	0.261364	0.349174	0.199716	0.0498481	-0.416502	nosig	nosig	nosig
WZ	QZ	chr1	13030001	13040000	0.193548	0.238095	0.489053	1.66701	-0.297456	nosig	nosig	nosig
WZ	QZ	chr1	13050001	13060000	0.189474	0.1	0	-1.0664	0.915236	nosig	nosig	nosig
WZ	QZ	chr1	13060001	13070000	0.0178784	0.0951087	0.0592252	-0.735384	-2.34793	nosig	nosig	nosig
WZ	QZ	chr1	13070001	13080000	0.295875	0.315315	0.0527307	-0.771683	-0.0915087	nosig	nosig	nosig
WZ	QZ	chr1	13080001	13090000	0.323904	0.353495	0.0577721	-0.743505	-0.125751	nosig	nosig	nosig
WZ	QZ	chr1	13090001	13100000	0.183594	0.268222	0	-1.0664	-0.54444	nosig	nosig	nosig
WZ	QZ	chr1	13100001	13110000	0.294118	0.406593	0	-1.0664	-0.465841	nosig	nosig	nosig
WZ	QZ	chr1	13110001	13120000	0.307243	0.262275	0.0357515	-0.866582	0.227495	nosig	nosig	nosig
WZ	QZ	chr1	13120001	13130000	0.350962	0.297645	0.255313	0.360591	0.236988	nosig	nosig	nosig
WZ	QZ	chr1	13130001	13140000	0.186589	0.437888	0.0723247	-0.662168	-1.22628	nosig	nosig	nosig
WZ	QZ	chr1	13140001	13150000	0.288372	0.241993	0.131737	-0.330102	0.252012	nosig	nosig	nosig
WZ	QZ	chr1	13160001	13170000	0.340741	0.254902	0.445632	1.42432	0.417311	nosig	nosig	nosig
WZ	QZ	chr1	13170001	13180000	0.129909	0.358974	0.308137	0.655833	-1.45933	nosig	nosig	nosig
WZ	QZ	chr1	13180001	13190000	0.168539	0.438947	0.197995	0.0402268	-1.37571	nosig	nosig	nosig
WZ	QZ	chr1	13190001	13200000	0.367171	0.464052	0.309687	0.664499	-0.337018	nosig	nosig	nosig
WZ	QZ	chr1	13200001	13210000	0.356386	0.484293	0.13851	-0.292242	-0.441375	nosig	nosig	nosig
WZ	QZ	chr1	13210001	13220000	0.208459	0.417582	0.096553	-0.52675	-0.998842	nosig	nosig	nosig
WZ	QZ	chr1	13220001	13230000	0.163859	0.19755	0.0576665	-0.744095	-0.268267	nosig	nosig	nosig
WZ	QZ	chr1	13230001	13240000	0.220736	0.147287	0.388966	1.1076	0.580451	nosig	nosig	nosig
WZ	QZ	chr1	13250001	13260000	0.0672646	0.262911	0.274075	0.465455	-1.95084	nosig	nosig	nosig
WZ	QZ	chr1	13260001	13270000	0.341632	0.142857	0.423237	1.29915	1.25202	nosig	nosig	nosig
WZ	QZ	chr1	13270001	13280000	0.104956	0.21978	0.168636	-0.123863	-1.05914	nosig	nosig	nosig
WZ	QZ	chr1	13280001	13290000	0.216606	0.119134	0.186	-0.0268105	0.857082	nosig	nosig	nosig
WZ	QZ	chr1	13290001	13300000	0.38331	0.0860215	0.248329	0.321556	2.14283	nosig	nosig	nosig
WZ	QZ	chr1	13300001	13310000	0.345572	0.351648	0	-1.0664	-0.0250737	nosig	nosig	nosig
WZ	QZ	chr1	13310001	13320000	0.137157	0.254717	0	-1.0664	-0.888238	nosig	nosig	nosig
WZ	QZ	chr1	13320001	13330000	0.282443	0.0725076	0.412711	1.24032	1.94709	nosig	nosig	nosig
WZ	QZ	chr1	13330001	13340000	0.294118	0.503268	0.0217391	-0.944901	-0.7729	nosig	nosig	nosig
WZ	QZ	chr1	13340001	13350000	0.153139	0.128599	0.325452	0.752611	0.250182	nosig	nosig	nosig
WZ	QZ	chr1	13350001	13360000	0.115489	0.408403	0.290234	0.555772	-1.81333	nosig	nosig	nosig
WZ	QZ	chr1	13360001	13370000	0.28	0.290584	0.365844	0.978374	-0.0533435	nosig	nosig	nosig
WZ	QZ	chr1	13370001	13380000	0.164835	0.0622711	0.738372	3.06051	1.39013	sig	nosig	nosig
WZ	QZ	chr1	13380001	13390000	0.142349	0.146119	0.19237	0.00878738	-0.0374515	nosig	nosig	nosig
WZ	QZ	chr1	13410001	13420000	0.2586	0.0450771	0.593754	2.25221	2.49417	sig	nosig	nosig
WZ	QZ	chr1	13420001	13430000	0.194805	0.110526	0.48177	1.62631	0.812035	nosig	nosig	nosig
WZ	QZ	chr1	13430001	13440000	0.183767	0.22242	0.394611	1.13915	-0.274049	nosig	nosig	nosig
WZ	QZ	chr1	13440001	13450000	0.301703	0.228	0.491249	1.67929	0.402556	nosig	nosig	nosig
WZ	QZ	chr1	13470001	13480000	0.0342742	0.133333	0.0980014	-0.518655	-1.92913	nosig	nosig	nosig
WZ	QZ	chr1	13520001	13530000	0.270609	0.0895105	0.655029	2.59468	1.58538	sig	nosig	nosig
WZ	QZ	chr1	13540001	13550000	0.276744	0.0774194	0.423807	1.30234	1.82448	nosig	nosig	nosig
WZ	QZ	chr1	13550001	13560000	0.238335	0.160384	0.496382	1.70797	0.568527	nosig	nosig	nosig
WZ	QZ	chr1	13560001	13570000	0.359236	0.23674	0.499737	1.72672	0.599557	nosig	nosig	nosig
WZ	QZ	chr1	13570001	13580000	0.248843	0.0531804	0.617115	2.38278	2.20518	sig	nosig	nosig
WZ	QZ	chr1	13590001	13600000	0.375391	0.0930979	0.482147	1.62841	2	nosig	nosig	nosig
WZ	QZ	chr1	13620001	13630000	0.45481	0.0932945	0.568479	2.11094	2.27319	sig	nosig	nosig
WZ	QZ	chr1	13630001	13640000	0.289474	0.396501	0.256133	0.365174	-0.452553	nosig	nosig	nosig
WZ	QZ	chr1	13640001	13650000	0.201998	0.121903	0.416478	1.26138	0.723945	nosig	nosig	nosig
WZ	QZ	chr1	13660001	13670000	0.478947	0.111111	0.516224	1.81888	2.09795	nosig	nosig	nosig
WZ	QZ	chr1	13670001	13680000	0.36933	0.201613	0.453681	1.46931	0.870087	nosig	nosig	nosig
WZ	QZ	chr1	13680001	13690000	0.326301	0.023224	0.465131	1.53331	3.75611	nosig	nosig	nosig
WZ	QZ	chr1	13700001	13710000	0.362816	0.034296	0.629305	2.45091	3.36563	sig	nosig	nosig
WZ	QZ	chr1	13720001	13730000	0.336571	0.133206	0.495254	1.70167	1.33074	nosig	nosig	nosig
WZ	QZ	chr1	13730001	13740000	0.373239	0.137405	0.493946	1.69436	1.43507	nosig	nosig	nosig
WZ	QZ	chr1	13740001	13750000	0.223256	0.169271	0.442065	1.40439	0.397314	nosig	nosig	nosig
WZ	QZ	chr1	13750001	13760000	0.12766	0.258333	0.458193	1.49453	-1.01125	nosig	nosig	nosig
WZ	QZ	chr1	13760001	13770000	0.429457	0.0888158	0.471417	1.56844	2.26083	nosig	nosig	nosig
WZ	QZ	chr1	13770001	13780000	0.486928	0.0612903	0.563674	2.08409	2.96959	sig	nosig	nosig
WZ	QZ	chr5	1	10000	0.259179	0.204611	0.427903	1.32523	0.339589	nosig	nosig	nosig
WZ	QZ	chr5	20001	30000	0.481707	0.133612	0.508553	1.776	1.84234	nosig	nosig	nosig
WZ	QZ	chr5	30001	40000	0.0987967	0.0744048	0.348972	0.88407	0.404337	nosig	nosig	nosig
WZ	QZ	chr5	50001	60000	0.0668287	0.0836601	0.38674	1.09516	-0.319787	nosig	nosig	nosig
WZ	QZ	chr5	60001	70000	0.239474	0.0555556	0.525875	1.87282	2.08814	nosig	nosig	nosig
WZ	QZ	chr5	70001	80000	0.189474	0.268421	0	-1.0664	-0.500271	nosig	nosig	nosig
WZ	QZ	chr5	100001	110000	0.273684	0.188372	0.27916	0.493879	0.53655	nosig	nosig	nosig
WZ	QZ	chr5	110001	120000	0.307236	0.182681	0.491305	1.6796	0.746834	nosig	nosig	nosig
WZ	QZ	chr5	120001	130000	0.0955882	0.255708	0	-1.0664	-1.41021	nosig	nosig	nosig
WZ	QZ	chr5	140001	150000	0.0283019	0.058296	0	-1.0664	-1.01694	nosig	nosig	nosig
WZ	QZ	chr5	150001	160000	0.436842	0.322275	0.405976	1.20268	0.437649	nosig	nosig	nosig
WZ	QZ	chr5	170001	180000	0.305857	0.322248	0.226899	0.201778	-0.0750744	nosig	nosig	nosig
WZ	QZ	chr5	180001	190000	0.310795	0.319277	0.0965744	-0.526631	-0.0387239	nosig	nosig	nosig
WZ	QZ	chr5	190001	200000	0.3845	0.489375	0.135179	-0.31086	-0.347155	nosig	nosig	nosig
WZ	QZ	chr5	210001	220000	0.280303	0.379808	0.188731	-0.0115492	-0.436938	nosig	nosig	nosig
WZ	QZ	chr5	220001	230000	0.340659	0.381924	0.178155	-0.0706623	-0.1645	nosig	nosig	nosig
WZ	QZ	chr5	230001	240000	0.448387	0.0676157	0.178094	-0.0710014	2.71135	nosig	nosig	nosig
WZ	QZ	chr5	250001	260000	0.125	0.189474	0	-1.0664	-0.596168	nosig	nosig	nosig
WZ	QZ	chr5	260001	270000	0.111111	0.366013	0.0670732	-0.691519	-1.7109	nosig	nosig	nosig
WZ	QZ	chr5	270001	280000	0.427767	0.467091	0.129487	-0.342678	-0.126595	nosig	nosig	nosig
WZ	QZ	chr5	280001	290000	0.0971922	0.10989	0	-1.0664	-0.17545	nosig	nosig	nosig
WZ	QZ	chr5	290001	300000	0.117936	0.152116	0.420484	1.28377	-0.364442	nosig	nosig	nosig
WZ	QZ	chr5	300001	310000	0.29724	0.187793	0.370221	1.00284	0.659665	nosig	nosig	nosig
WZ	QZ	chr5	310001	320000	0.0518433	0.137738	0.348841	0.883341	-1.39257	nosig	nosig	nosig
WZ	QZ	chr5	320001	330000	0.251701	0.188586	0.565552	2.09458	0.41458	sig	nosig	nosig
WZ	QZ	chr5	330001	340000	0.0622711	0.0983607	0	-1.0664	-0.651129	nosig	nosig	nosig
WZ	QZ	chr5	340001	350000	0.394737	0.233333	0.530997	1.90144	0.755979	nosig	nosig	nosig
WZ	QZ	chr5	350001	360000	0.125	0.111111	0	-1.0664	0.168494	nosig	nosig	nosig
WZ	QZ	chr5	360001	370000	0.20915	0.366013	0	-1.0664	-0.80441	nosig	nosig	nosig
WZ	QZ	chr5	370001	380000	0.359206	0.287546	0.34331	0.852423	0.320021	nosig	nosig	nosig
WZ	QZ	chr5	380001	390000	0.409091	0.366013	0	-1.0664	0.160112	nosig	nosig	nosig
WZ	QZ	chr5	390001	400000	0.102564	0.131148	0	-1.0664	-0.351626	nosig	nosig	nosig
WZ	QZ	chr5	410001	420000	0.0622711	0.148688	0	-1.0664	-1.24234	nosig	nosig	nosig
WZ	QZ	chr5	420001	430000	0.20915	0.1	0	-1.0664	1.05707	nosig	nosig	nosig
WZ	QZ	chr5	430001	440000	0.266316	0.115789	0.250545	0.33394	1.19463	nosig	nosig	nosig
WZ	QZ	chr5	440001	450000	0.318702	0.0714286	0.386676	1.09481	2.1421	nosig	nosig	nosig
WZ	QZ	chr5	450001	460000	0.129738	0.16129	0.215547	0.138333	-0.311903	nosig	nosig	nosig
WZ	QZ	chr5	480001	490000	0.0691145	0.152672	0	-1.0664	-1.13207	nosig	nosig	nosig
WZ	QZ	chr5	500001	510000	0.0396246	0.0959264	0	-1.0664	-1.25454	nosig	nosig	nosig
WZ	QZ	chr5	510001	520000	0.111111	0.111111	0	-1.0664	0	nosig	nosig	nosig
WZ	QZ	chr5	520001	530000	0.0910624	0.0892473	0	-1.0664	0.028728	nosig	nosig	nosig
WZ	QZ	chr5	530001	540000	0.0247619	0.0574887	0	-1.0664	-1.18292	nosig	nosig	nosig
WZ	QZ	chr5	580001	590000	0.0772595	0.0519481	0.046875	-0.804411	0.563688	nosig	nosig	nosig
WZ	QZ	chr5	590001	600000	0.116323	0.0149402	0.101831	-0.497249	2.87974	nosig	nosig	nosig
WZ	QZ	chr5	600001	610000	0.0604651	0.114569	0	-1.0664	-0.91091	nosig	nosig	nosig
WZ	QZ	chr5	610001	620000	0.223169	0.134529	0.0391382	-0.847654	0.725981	nosig	nosig	nosig
WZ	QZ	chr5	620001	630000	0.324219	0.292969	0.318182	0.711978	0.145748	nosig	nosig	nosig
WZ	QZ	chr5	630001	640000	0.201465	0.163265	0.306888	0.648854	0.301646	nosig	nosig	nosig
WZ	QZ	chr5	640001	650000	0.163399	0.0473773	0.641548	2.51934	1.7648	sig	nosig	nosig
WZ	QZ	chr5	650001	660000	0.244898	0.0955882	0.535093	1.92434	1.34814	sig	nosig	nosig
WZ	QZ	chr5	660001	670000	0.281718	0.10143	0.560465	2.06615	1.46472	sig	nosig	nosig
WZ	QZ	chr5	670001	680000	0.0889371	0.0557065	0.440274	1.39438	0.665402	nosig	nosig	nosig
WZ	QZ	chr5	690001	700000	0.150502	0.0897756	0.446802	1.43086	0.738958	nosig	nosig	nosig
WZ	QZ	chr5	700001	710000	0.183156	0.129856	0.548091	1.99698	0.492953	sig	nosig	nosig
WZ	QZ	chr5	710001	720000	0.0553936	0.186589	0.123633	-0.375396	-1.73397	nosig	nosig	nosig
WZ	QZ	chr5	720001	730000	0.0874786	0.189509	0.113031	-0.434649	-1.10646	nosig	nosig	nosig
WZ	QZ	chr5	730001	740000	0.136842	0.248377	0.232934	0.235513	-0.85531	nosig	nosig	nosig
WZ	QZ	chr5	750001	760000	0.142857	0.458333	0.12615	-0.361329	-1.6749	nosig	nosig	nosig
WZ	QZ	chr5	760001	770000	0.136606	0.267847	0.382606	1.07206	-0.966245	nosig	nosig	nosig
WZ	QZ	chr5	770001	780000	0.142968	0.163043	0.45295	1.46522	-0.188335	nosig	nosig	nosig
WZ	QZ	chr5	790001	800000	0.227176	0.385621	0.356859	0.92815	-0.760771	nosig	nosig	nosig
WZ	QZ	chr5	820001	830000	0.477707	0.383886	0.194811	0.0224354	0.314711	nosig	nosig	nosig
WZ	QZ	chr5	830001	840000	0.2	0.183007	0.168758	-0.123183	0.127438	nosig	nosig	nosig
WZ	QZ	chr5	840001	850000	0.511737	0.515152	0.0115468	-1.00187	-0.00957537	nosig	nosig	nosig
WZ	QZ	chr5	850001	860000	0.309824	0.110024	0.208141	0.0969391	1.48522	nosig	nosig	nosig
WZ	QZ	chr5	860001	870000	0.306773	0.221888	0.129871	-0.340527	0.46555	nosig	nosig	nosig
WZ	QZ	chr5	870001	880000	0.0953516	0.0278592	0.440471	1.39548	1.73928	nosig	nosig	nosig
WZ	QZ	chr5	890001	900000	0.120846	0.115591	0.47116	1.567	0.0635966	nosig	nosig	nosig
WZ	QZ	chr5	900001	910000	0.271622	0.244502	0.370361	1.00362	0.151166	nosig	nosig	nosig
WZ	QZ	chr5	910001	920000	0.230169	0.143646	0.480906	1.62148	0.676418	nosig	nosig	nosig
WZ	QZ	chr5	920001	930000	0.424908	0.131313	0.0572018	-0.746692	1.68659	nosig	nosig	nosig
WZ	QZ	chr5	930001	940000	0.0505415	0.115523	0	-1.0664	-1.17681	nosig	nosig	nosig
WZ	QZ	chr5	940001	950000	0.458333	0.20915	0.0552525	-0.757587	1.12812	nosig	nosig	nosig
WZ	QZ	chr5	950001	960000	0.254098	0.131148	0.175647	-0.0846806	0.948904	nosig	nosig	nosig
WZ	QZ	chr5	960001	970000	0.123426	0.327206	0.282706	0.513695	-1.39932	nosig	nosig	nosig
WZ	QZ	chr5	990001	1000000	0.213264	0.0570236	0.234473	0.244111	1.88468	nosig	nosig	nosig
WZ	QZ	chr5	1000001	1010000	0.0662162	0.154946	0.0210125	-0.948962	-1.21417	nosig	nosig	nosig
WZ	QZ	chr5	1010001	1020000	0.192204	0.299026	0.0800412	-0.619038	-0.634962	nosig	nosig	nosig
WZ	QZ	chr5	1030001	1040000	0.433594	0.171975	0.376698	1.03903	1.32911	nosig	nosig	nosig
WZ	QZ	chr5	1070001	1080000	0.0464548	0.198556	0.166808	-0.134078	-2.07217	nosig	nosig	nosig
WZ	QZ	chr5	1080001	1090000	0.0831234	0.139309	0	-1.0664	-0.738027	nosig	nosig	nosig
WZ	QZ	chr5	1090001	1100000	0.151515	0.246445	0.512808	1.79979	-0.698158	nosig	nosig	nosig
WZ	QZ	chr5	1100001	1110000	0.273092	0.388128	0.211971	0.118347	-0.505582	nosig	nosig	nosig
WZ	QZ	chr5	1110001	1120000	0.233488	0.301887	0.273891	0.464429	-0.369262	nosig	nosig	nosig
WZ	QZ	chr5	1120001	1130000	0.254792	0.166798	0.545643	1.98331	0.608244	sig	nosig	nosig
WZ	QZ	chr5	1130001	1140000	0.153846	0.139225	0.447342	1.43388	0.14309	nosig	nosig	nosig
WZ	QZ	chr5	1140001	1150000	0.111429	0.253375	0.280719	0.502593	-1.17795	nosig	nosig	nosig
WZ	QZ	chr5	1150001	1160000	0.05	0.0625	0	-1.0664	-0.316259	nosig	nosig	nosig
WZ	QZ	chr5	1160001	1170000	0.186589	0.164835	0.552654	2.02249	0.177825	sig	nosig	nosig
WZ	QZ	chr5	1170001	1180000	0.172573	0.140845	0.367126	0.985536	0.291228	nosig	nosig	nosig
WZ	QZ	chr5	1180001	1190000	0.223188	0.302003	0.38492	1.08499	-0.434621	nosig	nosig	nosig
WZ	QZ	chr5	1190001	1200000	0.30897	0.169014	0.348453	0.881167	0.866475	nosig	nosig	nosig
WZ	QZ	chr5	1200001	1210000	0.339152	0.119134	0.327167	0.762197	1.50154	nosig	nosig	nosig
WZ	QZ	chr5	1240001	1250000	0.025729	0.17506	0.617324	2.38395	-2.71959	sig	nosig	nosig
WZ	QZ	chr5	1260001	1270000	0.318841	0.0573477	0.43361	1.35713	2.45461	nosig	nosig	nosig
WZ	QZ	chr5	1280001	1290000	0.278926	0.169985	0.416382	1.26084	0.711176	nosig	nosig	nosig
WZ	QZ	chr5	1290001	1300000	0.0716418	0.109272	0.560386	2.06571	-0.602189	sig	nosig	nosig
WZ	QZ	chr5	1300001	1310000	0.125	0.362637	0.0399849	-0.842921	-1.52908	nosig	nosig	nosig
WZ	QZ	chr5	1310001	1320000	0.4	0.362637	0.399929	1.16888	0.141102	nosig	nosig	nosig
WZ	QZ	chr5	1320001	1330000	0.165289	0.123077	0.353929	0.911775	0.42246	nosig	nosig	nosig
WZ	QZ	chr5	1330001	1340000	0.192695	0.0906977	0.495872	1.70512	1.07883	nosig	nosig	nosig
WZ	QZ	chr5	1340001	1350000	0.197133	0.303457	0.447853	1.43674	-0.619773	nosig	nosig	nosig
WZ	QZ	chr5	1350001	1360000	0.194789	0.344371	0.408387	1.21615	-0.818846	nosig	nosig	nosig
WZ	QZ	chr5	1370001	1380000	0.302	0.1	0.230967	0.224519	1.58496	nosig	nosig	nosig
WZ	QZ	chr5	1410001	1420000	0.147643	0.0640114	0.0287101	-0.905938	1.19308	nosig	nosig	nosig
WZ	QZ	chr5	1420001	1430000	0.165787	0.320585	0.0483055	-0.796416	-0.947196	nosig	nosig	nosig
WZ	QZ	chr5	1430001	1440000	0.125	0.289735	0.0491594	-0.791643	-1.20628	nosig	nosig	nosig
WZ	QZ	chr5	1440001	1450000	0.20915	0.233333	0	-1.0664	-0.15714	nosig	nosig	nosig
WZ	QZ	chr5	1460001	1470000	0.0679012	0.281209	0.173972	-0.0940392	-2.03416	nosig	nosig	nosig
WZ	QZ	chr5	1470001	1480000	0.0932945	0.25	0.401116	1.17551	-1.41244	nosig	nosig	nosig
WZ	QZ	chr5	1480001	1490000	0.264631	0.0501475	0.117057	-0.41215	2.37669	nosig	nosig	nosig
WZ	QZ	chr5	1490001	1500000	0.0930233	0.134328	0.0318826	-0.888207	-0.525375	nosig	nosig	nosig
WZ	QZ	chr5	1500001	1510000	0.114144	0.137255	0.107317	-0.466586	-0.263892	nosig	nosig	nosig
WZ	QZ	chr5	1520001	1530000	0.082397	0.186927	0.0373836	-0.857461	-1.1721	nosig	nosig	nosig
WZ	QZ	chr5	1530001	1540000	0.212008	0.0751174	0.202471	0.0652441	1.48461	nosig	nosig	nosig
WZ	QZ	chr5	1540001	1550000	0.108271	0.110251	0.0303315	-0.896876	-0.0259178	nosig	nosig	nosig
WZ	QZ	chr5	1560001	1570000	0.12943	0.0866426	0.190052	-0.00416303	0.57357	nosig	nosig	nosig
WZ	QZ	chr5	1590001	1600000	0.246094	0.152778	0.299073	0.605177	0.684211	nosig	nosig	nosig
WZ	QZ	chr5	1620001	1630000	0.0325901	0.0259067	0	-1.0664	0.320067	nosig	nosig	nosig
WZ	QZ	chr5	1650001	1660000	0.516129	0.168033	0.208756	0.100373	1.61322	nosig	nosig	nosig
WZ	QZ	chr5	1660001	1670000	0.233607	0.164179	0.107914	-0.463253	0.506212	nosig	nosig	nosig
WZ	QZ	chr5	1670001	1680000	0.514545	0.254623	0.213209	0.125266	1.01208	nosig	nosig	nosig
WZ	QZ	chr5	1680001	1690000	0.410296	0.145431	0.256781	0.368798	1.48996	nosig	nosig	nosig
WZ	QZ	chr5	1690001	1700000	0.305182	0.128395	0.259872	0.386074	1.24261	nosig	nosig	nosig
WZ	QZ	chr5	1700001	1710000	0.121739	0.160136	0.336643	0.815162	-0.392686	nosig	nosig	nosig
WZ	QZ	chr5	1720001	1730000	0.232181	0.0427861	0.285217	0.527732	2.41291	nosig	nosig	nosig
WZ	QZ	chr5	1740001	1750000	0.192886	0.0608309	0.397299	1.15418	1.64881	nosig	nosig	nosig
WZ	QZ	chr5	1750001	1760000	0.0612903	0.183007	0.082043	-0.60785	-1.56268	nosig	nosig	nosig
WZ	QZ	chr5	1770001	1780000	0.357143	0.338462	0.382115	1.06931	0.077287	nosig	nosig	nosig
WZ	QZ	chr5	1790001	1800000	0.366013	0.529412	0.0972222	-0.52301	-0.531281	nosig	nosig	nosig
WZ	QZ	chr5	1810001	1820000	0.1	0.325	0.044209	-0.819312	-1.69052	nosig	nosig	nosig
WZ	QZ	chr5	1820001	1830000	0.321429	0.0865052	0.321483	0.730429	1.88154	nosig	nosig	nosig
WZ	QZ	chr5	1830001	1840000	0.152866	0.194313	0.604384	2.31162	-0.34411	sig	nosig	nosig
WZ	QZ	chr5	1850001	1860000	0.1	0.325	0.044209	-0.819312	-1.69052	nosig	nosig	nosig
WZ	QZ	chr5	1860001	1870000	0.037037	0.147982	0.00735405	-1.0253	-1.96966	nosig	nosig	nosig
WZ	QZ	chr5	1880001	1890000	0.272563	0.108312	0.329712	0.776425	1.32342	nosig	nosig	nosig
WZ	QZ	chr5	1900001	1910000	0.279883	0.0932945	0.370499	1.00439	1.57473	nosig	nosig	nosig
WZ	QZ	chr5	1910001	1920000	0.291262	0.0428241	0.380795	1.06194	2.73747	nosig	nosig	nosig
WZ	QZ	chr5	1920001	1930000	0.148688	0.218659	0.0927694	-0.547898	-0.553306	nosig	nosig	nosig
WZ	QZ	chr5	1940001	1950000	0.135211	0.19174	0.164645	-0.14617	-0.500813	nosig	nosig	nosig
WZ	QZ	chr5	1960001	1970000	0.349593	0.0330882	0.154566	-0.202502	3.36245	nosig	nosig	nosig
WZ	QZ	chr5	1970001	1980000	0.12959	0.0348837	0	-1.0664	1.86364	nosig	nosig	nosig
WZ	QZ	chr5	1990001	2000000	0.0462633	0.159817	0.224742	0.189724	-1.76663	nosig	nosig	nosig
WZ	QZ	chr5	2000001	2010000	0.104956	0.0854093	0	-1.0664	0.294211	nosig	nosig	nosig
WZ	QZ	chr5	2010001	2020000	0.393443	0.164835	0.0329409	-0.882292	1.25007	nosig	nosig	nosig
WZ	QZ	chr5	2020001	2030000	0.356209	0.0616114	0.209308	0.103458	2.51227	nosig	nosig	nosig
WZ	QZ	chr5	2030001	2040000	0.183284	0.102857	0.324736	0.748612	0.827334	nosig	nosig	nosig
WZ	QZ	chr5	2040001	2050000	0.291545	0.287879	0.0666862	-0.693682	0.0181952	nosig	nosig	nosig
WZ	QZ	chr5	2050001	2060000	0.159059	0.022973	0.295497	0.585188	2.73913	nosig	nosig	nosig
WZ	QZ	chr5	2070001	2080000	0.176531	0.200549	0.323138	0.739679	-0.183066	nosig	nosig	nosig
WZ	QZ	chr5	2080001	2090000	0.331797	0.328244	0.351706	0.899353	0.0154851	nosig	nosig	nosig
WZ	QZ	chr5	2090001	2100000	0.10643	0.0239362	0.313018	0.683117	2.10709	nosig	nosig	nosig
WZ	QZ	chr5	2100001	2110000	0.223583	0.352632	0.399067	1.16406	-0.654995	nosig	nosig	nosig
WZ	QZ	chr5	2110001	2120000	0.321555	0.109589	0.423312	1.29957	1.54434	nosig	nosig	nosig
WZ	QZ	chr5	2120001	2130000	0.465217	0.332594	0.3226	0.736672	0.482908	nosig	nosig	nosig
WZ	QZ	chr5	2130001	2140000	0.277594	0.211936	0	-1.0664	0.387747	nosig	nosig	nosig
WZ	QZ	chr5	2140001	2150000	0.261725	0.1402	0.176065	-0.082343	0.895809	nosig	nosig	nosig
WZ	QZ	chr5	2150001	2160000	0.181818	0.0846287	0.104498	-0.482345	1.09424	nosig	nosig	nosig
WZ	QZ	chr5	2160001	2170000	0.451163	0.0318949	0.229215	0.214724	3.7809	nosig	nosig	nosig
WZ	QZ	chr5	2170001	2180000	0.283784	0.14095	0.171829	-0.10602	1.00449	nosig	nosig	nosig
WZ	QZ	chr5	2180001	2190000	0.288462	0.0526316	0.141964	-0.272941	2.43222	nosig	nosig	nosig
WZ	QZ	chr5	2200001	2210000	0.25344	0.307914	0.197905	0.0397264	-0.279876	nosig	nosig	nosig
WZ	QZ	chr5	2210001	2220000	0.251634	0.104575	0.291667	0.563779	1.25878	nosig	nosig	nosig
WZ	QZ	chr5	2240001	2250000	0.294118	0.478947	0.0209199	-0.94948	-0.701586	nosig	nosig	nosig
WZ	QZ	chr5	2250001	2260000	0.274194	0.257019	0.515484	1.81474	0.0929669	nosig	nosig	nosig
WZ	QZ	chr5	2260001	2270000	0.24622	0.165899	0.712775	2.91744	0.566825	sig	nosig	nosig
WZ	QZ	chr5	2270001	2280000	0.186249	0.224105	0.546862	1.99012	-0.265644	sig	nosig	nosig
WZ	QZ	chr5	2280001	2290000	0.136364	0.368952	0.219706	0.161574	-1.42934	nosig	nosig	nosig
WZ	QZ	chr5	2290001	2300000	0.325	0.270968	0.607131	2.32697	0.261436	sig	nosig	nosig
WZ	QZ	chr5	2300001	2310000	0.20059	0.123626	0.54601	1.98536	0.693814	sig	nosig	nosig
WZ	QZ	chr5	2310001	2320000	0.152582	0.032419	0.621539	2.4075	2.20027	sig	nosig	nosig
WZ	QZ	chr5	2320001	2330000	0.116667	0.232227	0.228938	0.213177	-0.987032	nosig	nosig	nosig
WZ	QZ	chr5	2330001	2340000	0.0421836	0.147643	0.196065	0.0294447	-1.78329	nosig	nosig	nosig
WZ	QZ	chr5	2340001	2350000	0.0290135	0.100154	0.083756	-0.598276	-1.75287	nosig	nosig	nosig
WZ	QZ	chr5	2350001	2360000	0.133574	0.228178	0.415795	1.25756	-0.768067	nosig	nosig	nosig
WZ	QZ	chr5	2360001	2370000	0.180662	0.306931	0	-1.0664	-0.761352	nosig	nosig	nosig
WZ	QZ	chr5	2370001	2380000	0.298056	0.32967	0.526871	1.87838	-0.144977	nosig	nosig	nosig
WZ	QZ	chr5	2390001	2400000	0.418905	0.179661	0.509271	1.78001	1.21678	nosig	nosig	nosig
WZ	QZ	chr5	2400001	2410000	0.175391	0.314419	0.679921	2.73381	-0.838497	sig	nosig	nosig
WZ	QZ	chr5	2410001	2420000	0.184973	0.437802	0.525443	1.8704	-1.23848	nosig	nosig	nosig
WZ	QZ	chr5	2420001	2430000	0.193384	0.244505	0.498115	1.71766	-0.336844	nosig	nosig	nosig
WZ	QZ	chr5	2430001	2440000	0.245648	0.383693	0.541635	1.96091	-0.641254	sig	nosig	nosig
WZ	QZ	chr5	2440001	2450000	0.1	0.458333	0.166808	-0.134078	-2.18519	nosig	nosig	nosig
WZ	QZ	chr5	2450001	2460000	0.11019	0.186321	0.461037	1.51042	-0.752489	nosig	nosig	nosig
WZ	QZ	chr5	2460001	2470000	0.226415	0.265045	0.340302	0.835615	-0.226341	nosig	nosig	nosig
WZ	QZ	chr5	2470001	2480000	0.152582	0.14433	0.365099	0.974208	0.0796791	nosig	nosig	nosig
WZ	QZ	chr5	2490001	2500000	0.440758	0.305936	0.412357	1.23834	0.525319	nosig	nosig	nosig
WZ	QZ	chr5	2530001	2540000	0.142857	0.166667	0	-1.0664	-0.220959	nosig	nosig	nosig
WZ	QZ	chr5	2560001	2570000	0.100418	0.179266	0.00676421	-1.0286	-0.829805	nosig	nosig	nosig
WZ	QZ	chr5	2590001	2600000	0.365789	0.470968	0.284065	0.521295	-0.363736	nosig	nosig	nosig
WZ	QZ	chr5	2610001	2620000	0.245487	0.0586081	0.409258	1.22102	2.04793	nosig	nosig	nosig
WZ	QZ	chr5	2620001	2630000	0.321976	0.52093	0.157787	-0.184499	-0.692429	nosig	nosig	nosig
WZ	QZ	chr5	2630001	2640000	0.261686	0.484312	0.149585	-0.230342	-0.885571	nosig	nosig	nosig
WZ	QZ	chr5	2640001	2650000	0.166486	0.514132	0.303267	0.628614	-1.6209	nosig	nosig	nosig
WZ	QZ	chr5	2650001	2660000	0.429176	0.105224	0.585938	2.20852	2.01782	sig	nosig	nosig
WZ	QZ	chr5	2660001	2670000	0.340524	0.104956	0.564618	2.08936	1.68852	sig	nosig	nosig
WZ	QZ	chr5	2670001	2680000	0.0990783	0.167756	0.515471	1.81467	-0.753809	nosig	nosig	nosig
WZ	QZ	chr5	2690001	2700000	0.187683	0.124248	0.195194	0.0245741	0.591173	nosig	nosig	nosig
WZ	QZ	chr5	2700001	2710000	0.178182	0.0714286	0.592684	2.24623	1.30679	sig	nosig	nosig
WZ	QZ	chr5	2710001	2720000	0.0461271	0.0919037	0	-1.0664	-0.97918	nosig	nosig	nosig
WZ	QZ	chr5	2720001	2730000	0.200238	0.113514	0.264729	0.413217	0.813388	nosig	nosig	nosig
WZ	QZ	chr5	2730001	2740000	0.0428212	0.138229	0.34902	0.884339	-1.66776	nosig	nosig	nosig
WZ	QZ	chr5	2740001	2750000	0.484848	0.409091	0.2	0.0514358	0.244563	nosig	nosig	nosig
WZ	QZ	chr5	2750001	2760000	0.113388	0.324619	0.0270741	-0.915083	-1.50925	nosig	nosig	nosig
WZ	QZ	chr5	2760001	2770000	0.458333	0.424837	0.206527	0.087919	0.109242	nosig	nosig	nosig
WZ	QZ	chr5	2770001	2780000	0.308984	0.235435	0.273185	0.460484	0.390751	nosig	nosig	nosig
WZ	QZ	chr5	2790001	2800000	0.163961	0.245648	0.188168	-0.0146974	-0.580328	nosig	nosig	nosig
WZ	QZ	chr5	2860001	2870000	0.0622711	0.44697	0.562667	2.07845	-2.82378	sig	nosig	nosig
WZ	QZ	chr5	2870001	2880000	0.227405	0.0487805	0.568975	2.11371	2.19794	sig	nosig	nosig
WZ	QZ	chr5	2890001	2900000	0.0691244	0.273839	0.0665215	-0.694603	-1.9706	nosig	nosig	nosig
WZ	QZ	chr5	2900001	2910000	0.242647	0.526066	0.236	0.252649	-1.11319	nosig	nosig	nosig
WZ	QZ	chr5	2920001	2930000	0.148837	0.255611	0.317371	0.707447	-0.776187	nosig	nosig	nosig
WZ	QZ	chr5	2930001	2940000	0.225441	0.3	0.304014	0.632794	-0.41063	nosig	nosig	nosig
WZ	QZ	chr5	2940001	2950000	0.218569	0.303609	0.214533	0.132663	-0.472288	nosig	nosig	nosig
WZ	QZ	chr5	2950001	2960000	0.134211	0.145161	0	-1.0664	-0.112354	nosig	nosig	nosig
WZ	QZ	chr5	2960001	2970000	0.187982	0.0960549	0.361789	0.95571	0.961372	nosig	nosig	nosig
WZ	QZ	chr5	2980001	2990000	0.168654	0.140389	0.416919	1.26384	0.262929	nosig	nosig	nosig
WZ	QZ	chr5	2990001	3000000	0.021197	0.349131	0.418812	1.27442	-3.97946	nosig	nosig	nosig
WZ	QZ	chr5	3000001	3010000	0.196347	0.509893	0.17426	-0.0924312	-1.37229	nosig	nosig	nosig
WZ	QZ	chr5	3020001	3030000	0.187992	0.309948	0.169972	-0.116399	-0.718346	nosig	nosig	nosig
WZ	QZ	chr5	3040001	3050000	0.271053	0.261438	0.528266	1.88618	0.0519097	nosig	nosig	nosig
WZ	QZ	chr5	3050001	3060000	0.216958	0.213823	0.475811	1.593	0.0208998	nosig	nosig	nosig
WZ	QZ	chr5	3060001	3070000	0.196391	0.176583	0.535575	1.92704	0.152556	sig	nosig	nosig
WZ	QZ	chr5	3070001	3080000	0.106855	0.244332	0.0162678	-0.975481	-1.18565	nosig	nosig	nosig
WZ	QZ	chr5	3080001	3090000	0.195335	0.481625	0.146458	-0.247822	-1.29758	nosig	nosig	nosig
WZ	QZ	chr5	3090001	3100000	0.131868	0.28863	0.1146	-0.425885	-1.12421	nosig	nosig	nosig
WZ	QZ	chr5	3100001	3110000	0.394737	0.189474	0.579365	2.17178	1.05495	sig	nosig	nosig
WZ	QZ	chr5	3110001	3120000	0.179724	0.181425	0.573411	2.13851	-0.0135232	sig	nosig	nosig
WZ	QZ	chr5	3120001	3130000	0.125696	0.172712	0.303114	0.627761	-0.455322	nosig	nosig	nosig
WZ	QZ	chr5	3130001	3140000	0.191045	0.417051	0.0980343	-0.518471	-1.12224	nosig	nosig	nosig
WZ	QZ	chr5	3140001	3150000	0.338192	0.238095	0.576455	2.15552	0.504519	sig	nosig	nosig
WZ	QZ	chr5	3180001	3190000	0.268421	0.503268	0.31937	0.718622	-0.904328	nosig	nosig	nosig
WZ	QZ	chr5	3210001	3220000	0.0272727	0.305851	0.346297	0.86912	-3.44006	nosig	nosig	nosig
WZ	QZ	chr5	3230001	3240000	0.0722022	0.328421	0.176888	-0.0777402	-2.16997	nosig	nosig	nosig
WZ	QZ	chr5	3240001	3250000	0.0771558	0.219048	0.37197	1.01261	-1.49339	nosig	nosig	nosig
WZ	QZ	chr5	3250001	3260000	0.0645161	0.207343	0.157005	-0.188874	-1.66904	nosig	nosig	nosig
WZ	QZ	chr5	3270001	3280000	0.265023	0.274945	0.380015	1.05758	-0.0528269	nosig	nosig	nosig
WZ	QZ	chr5	3280001	3290000	0.189474	0.521053	0.227053	0.202641	-1.4546	nosig	nosig	nosig
WZ	QZ	chr5	3290001	3300000	0.199708	0.163701	0.341451	0.842034	0.285251	nosig	nosig	nosig
WZ	QZ	chr5	3300001	3310000	0.154286	0.292683	0.180444	-0.0578662	-0.919334	nosig	nosig	nosig
WZ	QZ	chr5	3310001	3320000	0.239247	0.110151	0.45568	1.48048	1.112	nosig	nosig	nosig
WZ	QZ	chr5	3330001	3340000	0.262791	0.0576369	0.658779	2.61565	2.16951	sig	nosig	nosig
WZ	QZ	chr5	3340001	3350000	0.219048	0.137555	0.4967	1.70975	0.667361	nosig	nosig	nosig
WZ	QZ	chr5	3350001	3360000	0.315306	0.229219	0.439879	1.39217	0.458314	nosig	nosig	nosig
WZ	QZ	chr5	3360001	3370000	0.394737	0.503268	0.190635	-0.000904583	-0.349649	nosig	nosig	nosig
WZ	QZ	chr5	3370001	3380000	0.218659	0.235294	0.585048	2.20355	-0.105319	sig	nosig	nosig
WZ	QZ	chr5	3380001	3390000	0.215716	0.333333	0.51748	1.8259	-0.625478	nosig	nosig	nosig
WZ	QZ	chr5	3390001	3400000	0.366013	0.470588	0.296875	0.59289	-0.361696	nosig	nosig	nosig
WZ	QZ	chr5	3410001	3420000	0.0900298	0.414512	0.146358	-0.248381	-2.19048	nosig	nosig	nosig
WZ	QZ	chr5	3420001	3430000	0.0227396	0.017072	0.259025	0.381339	0.393541	nosig	nosig	nosig
WZ	QZ	chr5	3430001	3440000	0.00647642	0.00920069	0	-1.0664	-0.448247	nosig	nosig	nosig
WZ	QZ	chr5	3440001	3450000	0.29304	0.1625	0.0911309	-0.557056	0.846723	nosig	nosig	nosig
WZ	QZ	chr5	3450001	3460000	0.0993837	0.150641	0.0920124	-0.552129	-0.595136	nosig	nosig	nosig
WZ	QZ	chr5	3460001	3470000	0.104956	0.078125	0	-1.0664	0.421263	nosig	nosig	nosig
WZ	QZ	chr5	3490001	3500000	0.218421	0.23871	0.300364	0.612393	-0.127586	nosig	nosig	nosig
WZ	QZ	chr5	3500001	3510000	0.0156472	0.0985037	0.436342	1.3724	-2.57947	nosig	nosig	nosig
WZ	QZ	chr5	3530001	3540000	0.291667	0.238095	0.479929	1.61601	0.291673	nosig	nosig	nosig
WZ	QZ	chr5	3550001	3560000	0.139896	0.159449	0.0346786	-0.872579	-0.187479	nosig	nosig	nosig
WZ	QZ	chr5	3560001	3570000	0.183721	0.141593	0.421984	1.29215	0.373445	nosig	nosig	nosig
WZ	QZ	chr5	3570001	3580000	0.134935	0.232704	0.150216	-0.226816	-0.781765	nosig	nosig	nosig
WZ	QZ	chr5	3590001	3600000	0.0909091	0.199531	0.0147604	-0.983906	-1.12554	nosig	nosig	nosig
WZ	QZ	chr5	3600001	3610000	0.111111	0.394737	0.0740014	-0.652796	-1.81961	nosig	nosig	nosig
WZ	QZ	chr5	3620001	3630000	0.125	0.424837	0.083756	-0.598276	-1.75688	nosig	nosig	nosig
WZ	QZ	chr5	3630001	3640000	0.18	0.13602	0.3766	1.03849	0.401602	nosig	nosig	nosig
WZ	QZ	chr5	3640001	3650000	0.0483871	0.144737	0	-1.0664	-1.56116	nosig	nosig	nosig
WZ	QZ	chr5	3680001	3690000	0.10828	0.0766962	0	-1.0664	0.492117	nosig	nosig	nosig
WZ	QZ	chr5	3690001	3700000	0.352313	0.0532787	0.45284	1.46461	2.70249	nosig	nosig	nosig
WZ	QZ	chr5	3700001	3710000	0.0751174	0.0906593	0	-1.0664	-0.268056	nosig	nosig	nosig
WZ	QZ	chr5	3710001	3720000	0.0518135	0.0471976	0	-1.0664	0.131943	nosig	nosig	nosig
WZ	QZ	chr5	3720001	3730000	0.180751	0.0598504	0.0664094	-0.695229	1.57863	nosig	nosig	nosig
WZ	QZ	chr5	3730001	3740000	0.385439	0.236264	0.403914	1.19115	0.703749	nosig	nosig	nosig
WZ	QZ	chr5	3740001	3750000	0.470588	0.125	0.503698	1.74887	1.9041	nosig	nosig	nosig
WZ	QZ	chr5	3750001	3760000	0.0521739	0.386308	0.140731	-0.279831	-2.86469	nosig	nosig	nosig
WZ	QZ	chr5	3760001	3770000	0.117216	0.198251	0	-1.0664	-0.753158	nosig	nosig	nosig
WZ	QZ	chr5	3770001	3780000	0.112903	0.0860927	0	-1.0664	0.387185	nosig	nosig	nosig
WZ	QZ	chr5	3780001	3790000	0.0549451	0.0462633	0	-1.0664	0.243289	nosig	nosig	nosig
WZ	QZ	chr5	3790001	3800000	0.074813	0.153119	0	-1.0664	-1.02353	nosig	nosig	nosig
WZ	QZ	chr5	3810001	3820000	0.197292	0.166065	0.317311	0.70711	0.247218	nosig	nosig	nosig
WZ	QZ	chr5	3830001	3840000	0.296703	0.110448	0.30714	0.650264	1.41751	nosig	nosig	nosig
WZ	QZ	chr5	3840001	3850000	0.227756	0.259948	0.137781	-0.296319	-0.189953	nosig	nosig	nosig
WZ	QZ	chr5	3850001	3860000	0.132701	0.210191	0	-1.0664	-0.659534	nosig	nosig	nosig
WZ	QZ	chr5	3870001	3880000	0.16129	0.212454	0.208056	0.0964629	-0.39535	nosig	nosig	nosig
WZ	QZ	chr5	3880001	3890000	0.017663	0.0685786	0.123564	-0.375778	-1.89846	nosig	nosig	nosig
WZ	QZ	chr5	3890001	3900000	0.148688	0.187097	0	-1.0664	-0.329516	nosig	nosig	nosig
WZ	QZ	chr5	3910001	3920000	0.251634	0.227488	0	-1.0664	0.144929	nosig	nosig	nosig
WZ	QZ	chr5	3970001	3980000	0.142857	0.325	0	-1.0664	-1.18024	nosig	nosig	nosig
WZ	QZ	chr5	3990001	4000000	0.172161	0.464052	0.128628	-0.347479	-1.42528	nosig	nosig	nosig
WZ	QZ	chr5	4010001	4020000	0.0251414	0.0742574	0.276422	0.478574	-1.5255	nosig	nosig	nosig
WZ	QZ	chr5	4020001	4030000	0.305344	0.328294	0.0672927	-0.690292	-0.104225	nosig	nosig	nosig
WZ	QZ	chr5	4040001	4050000	0.39577	0.21374	0.498692	1.72089	0.88571	nosig	nosig	nosig
WZ	QZ	chr5	4050001	4060000	0.382353	0.29085	0.448529	1.44052	0.393448	nosig	nosig	nosig
WZ	QZ	chr5	4060001	4070000	0.271613	0.329456	0.574348	2.14375	-0.277608	sig	nosig	nosig
WZ	QZ	chr5	4070001	4080000	0.207343	0.358871	0.324485	0.747209	-0.788516	nosig	nosig	nosig
WZ	QZ	chr5	4080001	4090000	0.312	0.169102	0.537658	1.93868	0.87976	sig	nosig	nosig
WZ	QZ	chr5	4090001	4100000	0.310744	0.118729	0.586896	2.21388	1.38059	sig	nosig	nosig
WZ	QZ	chr5	4100001	4110000	0.407986	0.242038	0.444677	1.41898	0.750869	nosig	nosig	nosig
WZ	QZ	chr5	4110001	4120000	0.304179	0.405722	0.157198	-0.187794	-0.414387	nosig	nosig	nosig
WZ	QZ	chr5	4120001	4130000	0.119355	0.258333	0	-1.0664	-1.10751	nosig	nosig	nosig
WZ	QZ	chr5	4140001	4150000	0.298387	0.185819	0.249239	0.326645	0.68037	nosig	nosig	nosig
WZ	QZ	chr5	4150001	4160000	0.268421	0.409091	0.492308	1.6852	-0.606081	nosig	nosig	nosig
WZ	QZ	chr5	4170001	4180000	0.115023	0.488281	0.245061	0.303288	-2.07625	nosig	nosig	nosig
WZ	QZ	chr5	4180001	4190000	0.125	0.21197	0.0162886	-0.975365	-0.757227	nosig	nosig	nosig
WZ	QZ	chr5	4200001	4210000	0.161248	0.223656	0.274745	0.469199	-0.469513	nosig	nosig	nosig
WZ	QZ	chr5	4210001	4220000	0.213264	0.0181818	0.547243	1.99225	3.48158	sig	nosig	nosig
WZ	QZ	chr5	4220001	4230000	0.111111	0.382166	0.278478	0.490064	-1.77304	nosig	nosig	nosig
WZ	QZ	chr5	4230001	4240000	0.0210325	0.0601729	0.210729	0.1114	-1.47326	nosig	nosig	nosig
WZ	QZ	chr5	4240001	4250000	0.0215162	0.0201638	0	-1.0664	0.0893673	nosig	nosig	nosig
WZ	QZ	chr5	4260001	4270000	0.0843645	0.0648649	0	-1.0664	0.374126	nosig	nosig	nosig
WZ	QZ	chr5	4270001	4280000	0.164835	0.365789	0.399181	1.1647	-1.1452	nosig	nosig	nosig
WZ	QZ	chr5	4280001	4290000	0.34793	0.392925	0.240572	0.278202	-0.174985	nosig	nosig	nosig
WZ	QZ	chr5	4300001	4310000	0.107527	0.0833333	0	-1.0664	0.363878	nosig	nosig	nosig
WZ	QZ	chr5	4320001	4330000	0.122449	0.278798	0.0559905	-0.753463	-1.18047	nosig	nosig	nosig
WZ	QZ	chr5	4330001	4340000	0.119701	0.425486	0.282433	0.512172	-1.82106	nosig	nosig	nosig
WZ	QZ	chr5	4350001	4360000	0.337711	0.129108	0.552429	2.02123	1.38035	sig	nosig	nosig
WZ	QZ	chr5	4360001	4370000	0.0892857	0.0276968	0.617708	2.38609	1.65361	sig	nosig	nosig
WZ	QZ	chr5	4380001	4390000	0.150192	0.317029	0.1737	-0.0955596	-1.07278	nosig	nosig	nosig
WZ	QZ	chr5	4390001	4400000	0.0367171	0.148837	0.0186001	-0.962445	-1.99011	nosig	nosig	nosig
WZ	QZ	chr5	4400001	4410000	0.0725806	0.180751	0.0223206	-0.941651	-1.30457	nosig	nosig	nosig
WZ	QZ	chr5	4420001	4430000	0.131332	0.300469	0.417453	1.26682	-1.18785	nosig	nosig	nosig
WZ	QZ	chr5	4430001	4440000	0.093985	0.157161	0.0952076	-0.53427	-0.735623	nosig	nosig	nosig
WZ	QZ	chr5	4440001	4450000	0.236152	0.238562	0.408736	1.2181	-0.01459	nosig	nosig	nosig
WZ	QZ	chr5	4450001	4460000	0.246082	0.176121	0.314683	0.692425	0.480255	nosig	nosig	nosig
WZ	QZ	chr5	4480001	4490000	0.395307	0.36409	0.327623	0.764749	0.118367	nosig	nosig	nosig
WZ	QZ	chr5	4490001	4500000	0.389241	0.0730519	0.276205	0.477361	2.39775	nosig	nosig	nosig
WZ	QZ	chr5	4550001	4560000	0.276775	0.213828	0.159595	-0.174395	0.370732	nosig	nosig	nosig
WZ	QZ	chr5	4580001	4590000	0.527473	0.263736	0.243827	0.296395	0.997273	nosig	nosig	nosig
WZ	QZ	chr5	4600001	4610000	0.294545	0.0767974	0.265609	0.41814	1.92559	nosig	nosig	nosig
WZ	QZ	chr5	4610001	4620000	0.0381679	0.0399061	0.00403992	-1.04382	-0.0626429	nosig	nosig	nosig
WZ	QZ	chr5	4630001	4640000	0.442105	0.189474	0.0522876	-0.774159	1.21806	nosig	nosig	nosig
WZ	QZ	chr5	4640001	4650000	0.204793	0.344743	0.0381539	-0.853155	-0.748507	nosig	nosig	nosig
WZ	QZ	chr5	4650001	4660000	0.33871	0.426267	0.228992	0.213478	-0.330837	nosig	nosig	nosig
WZ	QZ	chr5	4660001	4670000	0.343413	0.272045	0.0298098	-0.899792	0.334999	nosig	nosig	nosig
WZ	QZ	chr5	4670001	4680000	0.226316	0.286624	0	-1.0664	-0.339487	nosig	nosig	nosig
WZ	QZ	chr5	4680001	4690000	0.358065	0.238095	0.148928	-0.234016	0.586658	nosig	nosig	nosig
WZ	QZ	chr5	4700001	4710000	0.455944	0.131793	0.206768	0.0892636	1.78283	nosig	nosig	nosig
WZ	QZ	chr5	4710001	4720000	0.354227	0.31769	0.248583	0.322977	0.156591	nosig	nosig	nosig
WZ	QZ	chr5	4730001	4740000	0.305344	0.0391705	0.452178	1.46091	2.93094	nosig	nosig	nosig
WZ	QZ	chr5	4740001	4750000	0.358349	0.222527	0.230797	0.223564	0.684933	nosig	nosig	nosig
WZ	QZ	chr5	4750001	4760000	0.393175	0.196899	0.195146	0.0243052	0.994071	nosig	nosig	nosig
WZ	QZ	chr5	4760001	4770000	0.280856	0.327089	0.313337	0.684898	-0.219128	nosig	nosig	nosig
WZ	QZ	chr5	4770001	4780000	0.0449827	0.408955	0.197895	0.0396719	-3.1563	nosig	nosig	nosig
WZ	QZ	chr5	4790001	4800000	0.245681	0.188976	0.221093	0.169331	0.376829	nosig	nosig	nosig
WZ	QZ	chr5	4800001	4810000	0.4	0.43956	0	-1.0664	-0.135738	nosig	nosig	nosig
WZ	QZ	chr5	4820001	4830000	0.222462	0.224181	0.305188	0.639351	-0.0110566	nosig	nosig	nosig
WZ	QZ	chr5	4840001	4850000	0.21978	0.154412	0.0288296	-0.905271	0.506515	nosig	nosig	nosig
WZ	QZ	chr5	4860001	4870000	0.075969	0.293015	0.122151	-0.383679	-1.93354	nosig	nosig	nosig
WZ	QZ	chr5	4870001	4880000	0.195349	0.167339	0.376686	1.03897	0.222052	nosig	nosig	nosig
WZ	QZ	chr5	4880001	4890000	0.175806	0.252669	0.308255	0.656496	-0.520777	nosig	nosig	nosig
WZ	QZ	chr5	4900001	4910000	0.233488	0.165821	0.477987	1.60516	0.491219	nosig	nosig	nosig
WZ	QZ	chr5	4910001	4920000	0.215983	0.0327456	0.625326	2.42867	2.68481	sig	nosig	nosig
WZ	QZ	chr5	4920001	4930000	0.442105	0.236152	0.459631	1.50257	0.90184	nosig	nosig	nosig
WZ	QZ	chr5	4930001	4940000	0.231047	0.290323	0.307835	0.654149	-0.328201	nosig	nosig	nosig
WZ	QZ	chr5	4940001	4950000	0.236948	0.198123	0.426125	1.3153	0.256985	nosig	nosig	nosig
WZ	QZ	chr5	4950001	4960000	0.215232	0.212871	0.500808	1.73271	0.0158358	nosig	nosig	nosig
WZ	QZ	chr5	4960001	4970000	0.205696	0.181126	0.14557	-0.252782	0.182572	nosig	nosig	nosig
WZ	QZ	chr5	4990001	5000000	0.241901	0.223256	0.388691	1.10607	0.115221	nosig	nosig	nosig
WZ	QZ	chr5	5000001	5010000	0.294118	0.362637	0	-1.0664	-0.30121	nosig	nosig	nosig
WZ	QZ	chr5	5010001	5020000	0.327201	0.0278164	0.492581	1.68673	3.50962	nosig	nosig	nosig
WZ	QZ	chr5	5020001	5030000	0.241895	0.216667	0.370051	1.00189	0.158214	nosig	nosig	nosig
WZ	QZ	chr5	5030001	5040000	0.201465	0.0549451	0.542857	1.96773	1.85559	sig	nosig	nosig
WZ	QZ	chr5	5040001	5050000	0.362637	0.533333	0	-1.0664	-0.55524	nosig	nosig	nosig
WZ	QZ	chr5	5050001	5060000	0.319355	0.2891	0.111019	-0.445894	0.143123	nosig	nosig	nosig
WZ	QZ	chr5	5060001	5070000	0.394336	0.287154	0.158875	-0.178419	0.456239	nosig	nosig	nosig
WZ	QZ	chr5	5080001	5090000	0.198251	0.469751	0.189078	-0.00961151	-1.24038	nosig	nosig	nosig
WZ	QZ	chr5	5120001	5130000	0.238562	0.44086	0.224471	0.188208	-0.88319	nosig	nosig	nosig
WZ	QZ	chr5	5140001	5150000	0.133094	0.220573	0.289443	0.551353	-0.72454	nosig	nosig	nosig
WZ	QZ	chr5	5150001	5160000	0.161605	0.237637	0.412338	1.23824	-0.553446	nosig	nosig	nosig
WZ	QZ	chr5	5160001	5170000	0.096	0.0232558	0	-1.0664	1.99965	nosig	nosig	nosig
WZ	QZ	chr5	5170001	5180000	0.0462633	0.406593	0.108003	-0.462752	-3.10834	nosig	nosig	nosig
WZ	QZ	chr5	5180001	5190000	0.325	0.318681	0.437677	1.37986	0.0282375	nosig	nosig	nosig
WZ	QZ	chr5	5190001	5200000	0.0299003	0.352239	0.042222	-0.830418	-3.51495	nosig	nosig	nosig
WZ	QZ	chr5	5200001	5210000	0.262812	0.162531	0.412539	1.23936	0.689946	nosig	nosig	nosig
WZ	QZ	chr5	5210001	5220000	0.366883	0.163389	0.382387	1.07083	1.16214	nosig	nosig	nosig
WZ	QZ	chr5	5220001	5230000	0.138229	0.403397	0.329707	0.776395	-1.53831	nosig	nosig	nosig
WZ	QZ	chr5	5230001	5240000	0.1	0.470588	0.190941	0.000802062	-2.22317	nosig	nosig	nosig
WZ	QZ	chr5	5240001	5250000	0.0374065	0.0604752	0	-1.0664	-0.678654	nosig	nosig	nosig
WZ	QZ	chr5	5250001	5260000	0.312789	0.168654	0.372456	1.01533	0.887197	nosig	nosig	nosig
WZ	QZ	chr5	5270001	5280000	0.193206	0.137157	0.195692	0.02736	0.491278	nosig	nosig	nosig
WZ	QZ	chr5	5290001	5300000	0.104956	0.200913	0.0557871	-0.754599	-0.930267	nosig	nosig	nosig
WZ	QZ	chr5	5300001	5310000	0.316993	0.0696721	0.418674	1.27365	2.16978	nosig	nosig	nosig
WZ	QZ	chr5	5320001	5330000	0.522876	0.470588	0.0223214	-0.941646	0.151697	nosig	nosig	nosig
WZ	QZ	chr5	5330001	5340000	0.294737	0.131048	0.5997	2.28544	1.16325	sig	nosig	nosig
WZ	QZ	chr5	5340001	5350000	0.475277	0.2698	0.154323	-0.203862	0.814576	nosig	nosig	nosig
WZ	QZ	chr5	5350001	5360000	0.308855	0.211111	0.169445	-0.11934	0.546774	nosig	nosig	nosig
WZ	QZ	chr5	5360001	5370000	0.313158	0.172161	0.25493	0.358448	0.859374	nosig	nosig	nosig
WZ	QZ	chr5	5390001	5400000	0.424837	0.1	0.123264	-0.377458	2.07594	nosig	nosig	nosig
WZ	QZ	chr5	5400001	5410000	0.0406091	0.318548	0.0883025	-0.572864	-2.94106	nosig	nosig	nosig
WZ	QZ	chr5	5410001	5420000	0.224026	0.0927602	0.486104	1.65053	1.26304	nosig	nosig	nosig
WZ	QZ	chr5	5440001	5450000	0.0801749	0.212693	0.0630831	-0.713821	-1.39643	nosig	nosig	nosig
WZ	QZ	chr5	5450001	5460000	0.236152	0.1625	0.0715935	-0.666254	0.536519	nosig	nosig	nosig
WZ	QZ	chr5	5460001	5470000	0.203226	0.295699	0.0618337	-0.720804	-0.538835	nosig	nosig	nosig
WZ	QZ	chr5	5470001	5480000	0.386719	0.151515	0.177867	-0.0722723	1.34606	nosig	nosig	nosig
WZ	QZ	chr5	5500001	5510000	0.216814	0.0919932	0.0256064	-0.923285	1.2279	nosig	nosig	nosig
WZ	QZ	chr5	5510001	5520000	0.296758	0.0349462	0.123043	-0.37869	3.05023	nosig	nosig	nosig
WZ	QZ	chr5	5540001	5550000	0.370107	0.154839	0.166026	-0.138449	1.25178	nosig	nosig	nosig
WZ	QZ	chr5	5560001	5570000	0.159821	0.370892	0.182111	-0.0485514	-1.20942	nosig	nosig	nosig
WZ	QZ	chr5	5620001	5630000	0.189474	0.5	0.218375	0.154137	-1.39522	nosig	nosig	nosig
WZ	QZ	chr5	5630001	5640000	0.101512	0.126984	0.0782544	-0.629025	-0.320174	nosig	nosig	nosig
WZ	QZ	chr5	5640001	5650000	0.191045	0.114504	0.085424	-0.588953	0.733502	nosig	nosig	nosig
WZ	QZ	chr5	5650001	5660000	0.1	0.111111	0	-1.0664	-0.150574	nosig	nosig	nosig
WZ	QZ	chr5	5660001	5670000	0.13172	0.171371	0	-1.0664	-0.377126	nosig	nosig	nosig
WZ	QZ	chr5	5670001	5680000	0.267974	0.0625	0.134048	-0.317186	2.08264	nosig	nosig	nosig
WZ	QZ	chr5	5680001	5690000	0.310019	0.216606	0.0391408	-0.847639	0.515281	nosig	nosig	nosig
WZ	QZ	chr5	5690001	5700000	0.181075	0.346056	0.315068	0.694576	-0.930637	nosig	nosig	nosig
WZ	QZ	chr5	5700001	5710000	0.145401	0.336795	0.306685	0.647717	-1.20623	nosig	nosig	nosig
WZ	QZ	chr5	5710001	5720000	0.265306	0.05	0.247721	0.31816	2.38452	nosig	nosig	nosig
WZ	QZ	chr5	5720001	5730000	0.477707	0.122951	0.509497	1.78128	1.94938	nosig	nosig	nosig
WZ	QZ	chr5	5730001	5740000	0.142549	0.372197	0.293216	0.57244	-1.3784	nosig	nosig	nosig
WZ	QZ	chr5	5740001	5750000	0.189474	0.233333	0	-1.0664	-0.29897	nosig	nosig	nosig
WZ	QZ	chr5	5750001	5760000	0.112637	0.322344	0.133229	-0.321761	-1.50863	nosig	nosig	nosig
WZ	QZ	chr5	5760001	5770000	0.30303	0.454976	0.0340037	-0.876351	-0.584744	nosig	nosig	nosig
WZ	QZ	chr5	5770001	5780000	0.0367171	0.264631	0.135689	-0.308012	-2.81613	nosig	nosig	nosig
WZ	QZ	chr5	5790001	5800000	0.276423	0.21881	0.279256	0.494412	0.335829	nosig	nosig	nosig
WZ	QZ	chr5	5800001	5810000	0.0688073	0.235294	0	-1.0664	-1.75913	nosig	nosig	nosig
WZ	QZ	chr5	5810001	5820000	0.102823	0.221774	0.0385114	-0.851157	-1.10146	nosig	nosig	nosig
WZ	QZ	chr5	5820001	5830000	0.104606	0.288372	0.147503	-0.241981	-1.45424	nosig	nosig	nosig
WZ	QZ	chr5	5830001	5840000	0.0767908	0.225064	0.195395	0.0256986	-1.53906	nosig	nosig	nosig
WZ	QZ	chr5	5850001	5860000	0.2625	0.16895	0.384058	1.08017	0.632695	nosig	nosig	nosig
WZ	QZ	chr5	5870001	5880000	0.0226087	0.0675676	0	-1.0664	-1.53821	nosig	nosig	nosig
WZ	QZ	chr5	5900001	5910000	0.0670693	0.0770917	0.411603	1.23413	-0.198165	nosig	nosig	nosig
WZ	QZ	chr5	5910001	5920000	0.348361	0.154839	0.466968	1.54357	1.16466	nosig	nosig	nosig
WZ	QZ	chr5	5920001	5930000	0.200291	0.327243	0.0819343	-0.608458	-0.705477	nosig	nosig	nosig
WZ	QZ	chr5	5950001	5960000	0.136364	0.166163	0.515061	1.81238	-0.283257	nosig	nosig	nosig
WZ	QZ	chr5	5970001	5980000	0.0545455	0.132701	0	-1.0664	-1.26727	nosig	nosig	nosig
WZ	QZ	chr5	5980001	5990000	0.0584416	0.0657051	0	-1.0664	-0.166326	nosig	nosig	nosig
WZ	QZ	chr5	5990001	6000000	0.0726681	0.268864	0.0617512	-0.721265	-1.87312	nosig	nosig	nosig
WZ	QZ	chr5	6000001	6010000	0.142857	0.325	0	-1.0664	-1.18024	nosig	nosig	nosig
WZ	QZ	chr5	6010001	6020000	0.0266393	0.0528634	0	-1.0664	-0.962583	nosig	nosig	nosig
WZ	QZ	chr5	6020001	6030000	0.0190114	0.0550756	0	-1.0664	-1.48655	nosig	nosig	nosig
WZ	QZ	chr5	6030001	6040000	0.13017	0.103618	0.454308	1.47282	0.326304	nosig	nosig	nosig
WZ	QZ	chr5	6040001	6050000	0.17	0.169524	0.391419	1.12131	0.00402313	nosig	nosig	nosig
WZ	QZ	chr5	6050001	6060000	0.0879433	0.337827	0.0810211	-0.613562	-1.92959	nosig	nosig	nosig
WZ	QZ	chr5	6060001	6070000	0.0236908	0.160247	0.118813	-0.402333	-2.70722	nosig	nosig	nosig
WZ	QZ	chr5	6070001	6080000	0.0171371	0.159794	0.18865	-0.0120025	-3.1482	nosig	nosig	nosig
WZ	QZ	chr5	6100001	6110000	0.0598504	0.141058	0	-1.0664	-1.22314	nosig	nosig	nosig
WZ	QZ	chr5	6110001	6120000	0.115023	0.176471	0	-1.0664	-0.613163	nosig	nosig	nosig
WZ	QZ	chr5	6120001	6130000	0.151217	0.23988	0.136217	-0.305061	-0.662186	nosig	nosig	nosig
WZ	QZ	chr5	6130001	6140000	0.0436364	0.209913	0.0480546	-0.797818	-2.24035	nosig	nosig	nosig
WZ	QZ	chr5	6140001	6150000	0.142857	0.484848	0.154132	-0.204927	-1.75587	nosig	nosig	nosig
WZ	QZ	chr5	6150001	6160000	0.05	0.117216	0	-1.0664	-1.21286	nosig	nosig	nosig
WZ	QZ	chr5	6160001	6170000	0.1	0.336842	0.057971	-0.742393	-1.74199	nosig	nosig	nosig
WZ	QZ	chr5	6170001	6180000	0.18136	0.141593	0.242846	0.29091	0.354889	nosig	nosig	nosig
WZ	QZ	chr5	6180001	6190000	0.041621	0.129032	0.0409854	-0.837329	-1.60923	nosig	nosig	nosig
WZ	QZ	chr5	6190001	6200000	0.00167955	0.14066	0.0368098	-0.860668	-5.7243	nosig	nosig	nosig
WZ	QZ	chr5	6200001	6210000	0.0041773	0.111499	0	-1.0664	-4.44156	nosig	nosig	nosig
WZ	QZ	chr5	6220001	6230000	0.5	0.505263	0	-1.0664	-0.0150769	nosig	nosig	nosig
WZ	QZ	chr5	6240001	6250000	0.185921	0.204578	0	-1.0664	-0.13726	nosig	nosig	nosig
WZ	QZ	chr5	6250001	6260000	0.290323	0.338384	0.109992	-0.451635	-0.2203	nosig	nosig	nosig
WZ	QZ	chr5	6260001	6270000	0.412979	0.226061	0.0524466	-0.77327	0.866478	nosig	nosig	nosig
WZ	QZ	chr5	6280001	6290000	0.526	0.462766	0.0538905	-0.7652	0.184406	nosig	nosig	nosig
WZ	QZ	chr5	6290001	6300000	0.174731	0.247675	0.00824621	-1.02032	-0.500894	nosig	nosig	nosig
WZ	QZ	chr5	6310001	6320000	0.133452	0.106452	0.240048	0.275275	0.323404	nosig	nosig	nosig
WZ	QZ	chr5	6330001	6340000	0.4	0.458333	0.263158	0.404438	-0.195939	nosig	nosig	nosig
WZ	QZ	chr5	6350001	6360000	0.288248	0.451895	0	-1.0664	-0.646868	nosig	nosig	nosig
WZ	QZ	chr5	6360001	6370000	0.315162	0.239401	0.530866	1.90071	0.395217	nosig	nosig	nosig
WZ	QZ	chr5	6370001	6380000	0.125	0.366013	0.0505383	-0.783936	-1.54241	nosig	nosig	nosig
WZ	QZ	chr5	6380001	6390000	0.0152284	0.0964778	0.319482	0.719243	-2.58655	nosig	nosig	nosig
WZ	QZ	chr5	6400001	6410000	0.181818	0.330325	0.173655	-0.0958104	-0.857837	nosig	nosig	nosig
WZ	QZ	chr5	6410001	6420000	0.0894737	0.176471	0.197277	0.0362175	-0.97201	nosig	nosig	nosig
WZ	QZ	chr5	6420001	6430000	0.134371	0.347985	0.250797	0.335352	-1.36625	nosig	nosig	nosig
WZ	QZ	chr5	6430001	6440000	0.101083	0.355346	0.496672	1.7096	-1.80354	nosig	nosig	nosig
WZ	QZ	chr5	6440001	6450000	0.294737	0.496183	0.0455567	-0.811779	-0.749464	nosig	nosig	nosig
WZ	QZ	chr5	6450001	6460000	0.384289	0.384615	0.0822849	-0.606498	-0.00122256	nosig	nosig	nosig
WZ	QZ	chr5	6460001	6470000	0.336943	0.382036	0.207403	0.0928144	-0.180698	nosig	nosig	nosig
WZ	QZ	chr5	6470001	6480000	0.29202	0.373469	0.136585	-0.303004	-0.353847	nosig	nosig	nosig
WZ	QZ	chr5	6480001	6490000	0.199766	0.349929	0.237172	0.259197	-0.805661	nosig	nosig	nosig
WZ	QZ	chr5	6490001	6500000	0.315526	0.17094	0.262461	0.400545	0.880417	nosig	nosig	nosig
WZ	QZ	chr5	6500001	6510000	0.230402	0.372479	0.441289	1.40005	-0.69063	nosig	nosig	nosig
WZ	QZ	chr5	6510001	6520000	0.28655	0.267409	0.455674	1.48045	0.0993758	nosig	nosig	nosig
WZ	QZ	chr5	6520001	6530000	0.319885	0.348404	0.372451	1.0153	-0.122842	nosig	nosig	nosig
WZ	QZ	chr5	6530001	6540000	0.25	0.525	0.267419	0.428253	-1.06738	nosig	nosig	nosig
WZ	QZ	chr5	6540001	6550000	0.161111	0.447837	0.217391	0.14864	-1.46921	nosig	nosig	nosig
WZ	QZ	chr5	6550001	6560000	0.12848	0.204365	0.161884	-0.1616	-0.665465	nosig	nosig	nosig
WZ	QZ	chr5	6560001	6570000	0.166667	0.527473	0.370896	1.00661	-1.65623	nosig	nosig	nosig
WZ	QZ	chr5	6570001	6580000	0.0906977	0.302326	0.218713	0.156027	-1.72591	nosig	nosig	nosig
WZ	QZ	chr5	6580001	6590000	0.0987654	0.232099	0	-1.0664	-1.22433	nosig	nosig	nosig
WZ	QZ	chr5	6590001	6600000	0.146645	0.297926	0.344496	0.859052	-1.01765	nosig	nosig	nosig
WZ	QZ	chr5	6600001	6610000	0.152682	0.449328	0.163686	-0.151529	-1.55103	nosig	nosig	nosig
WZ	QZ	chr5	6610001	6620000	0.161157	0.369681	0.0613017	-0.723777	-1.19279	nosig	nosig	nosig
WZ	QZ	chr5	6620001	6630000	0.127336	0.255155	0.26465	0.412776	-0.997093	nosig	nosig	nosig
WZ	QZ	chr5	6630001	6640000	0.154982	0.386667	0.102479	-0.493627	-1.31344	nosig	nosig	nosig
WZ	QZ	chr5	6640001	6650000	0.216634	0.274336	0.385897	1.09045	-0.339288	nosig	nosig	nosig
WZ	QZ	chr5	6650001	6660000	0.153846	0.135697	0.254646	0.356864	0.179856	nosig	nosig	nosig
WZ	QZ	chr5	6660001	6670000	0.104651	0.330754	0.0943244	-0.539206	-1.65081	nosig	nosig	nosig
WZ	QZ	chr5	6670001	6680000	0.0753532	0.0629032	0.442177	1.40501	0.2568	nosig	nosig	nosig
WZ	QZ	chr5	6680001	6690000	0.15995	0.047952	0.432615	1.35157	1.71717	nosig	nosig	nosig
WZ	QZ	chr5	6690001	6700000	0.112109	0.170441	0.466819	1.54274	-0.599994	nosig	nosig	nosig
WZ	QZ	chr5	6700001	6710000	0.0370995	0.19856	0.145874	-0.251087	-2.38898	nosig	nosig	nosig
WZ	QZ	chr5	6710001	6720000	0.206573	0.196347	0.49622	1.70707	0.0728824	nosig	nosig	nosig
WZ	QZ	chr5	6730001	6740000	0.189225	0.0517464	0.553469	2.02705	1.85056	sig	nosig	nosig
WZ	QZ	chr5	6740001	6750000	0.12381	0.404459	0.407121	1.20908	-1.69983	nosig	nosig	nosig
WZ	QZ	chr5	6750001	6760000	0.0964912	0.231395	0.280532	0.501546	-1.25324	nosig	nosig	nosig
WZ	QZ	chr5	6760001	6770000	0.26193	0.172498	0.43093	1.34215	0.599756	nosig	nosig	nosig
WZ	QZ	chr5	6770001	6780000	0.192857	0.368742	0.387174	1.09759	-0.931526	nosig	nosig	nosig
WZ	QZ	chr5	6780001	6790000	0.0887534	0.324706	0.353968	0.911994	-1.85953	nosig	nosig	nosig
WZ	QZ	chr5	6790001	6800000	0.188879	0.262478	0.320084	0.722609	-0.472604	nosig	nosig	nosig
WZ	QZ	chr5	6800001	6810000	0.4	0.409091	0.327571	0.764455	-0.0323415	nosig	nosig	nosig
WZ	QZ	chr5	6820001	6830000	0.246711	0.112782	0.509883	1.78343	1.12238	nosig	nosig	nosig
WZ	QZ	chr5	6840001	6850000	0.274981	0.268583	0.34993	0.889428	0.0338419	nosig	nosig	nosig
WZ	QZ	chr5	6850001	6860000	0.333333	0.281377	0.352699	0.904904	0.243667	nosig	nosig	nosig
WZ	QZ	chr5	6860001	6870000	0.445714	0.379801	0.147213	-0.243603	0.230316	nosig	nosig	nosig
WZ	QZ	chr5	6890001	6900000	0.354565	0.317495	0.447741	1.43611	0.158843	nosig	nosig	nosig
WZ	QZ	chr5	6910001	6920000	0.247826	0.207283	0.236497	0.255426	0.256593	nosig	nosig	nosig
WZ	QZ	chr5	6920001	6930000	0.313802	0.287034	0.262026	0.398112	0.128208	nosig	nosig	nosig
WZ	QZ	chr5	6930001	6940000	0.213566	0.164953	0.328579	0.770092	0.370646	nosig	nosig	nosig
WZ	QZ	chr5	6940001	6950000	0.239427	0.274021	0.224609	0.188983	-0.193942	nosig	nosig	nosig
WZ	QZ	chr5	6950001	6960000	0.329446	0.185743	0.189857	-0.00525647	0.823361	nosig	nosig	nosig
WZ	QZ	chr5	6960001	6970000	0.287813	0.17717	0.162925	-0.155783	0.696886	nosig	nosig	nosig
WZ	QZ	chr5	6970001	6980000	0.262295	0.0583255	0.080429	-0.616871	2.14996	nosig	nosig	nosig
WZ	QZ	chr5	6980001	6990000	0.102257	0.196474	0.287639	0.541267	-0.93542	nosig	nosig	nosig
WZ	QZ	chr5	6990001	7000000	0.254376	0.187039	0.232528	0.233242	0.441593	nosig	nosig	nosig
WZ	QZ	chr5	7000001	7010000	0.187135	0.274557	0.405083	1.19769	-0.550587	nosig	nosig	nosig
WZ	QZ	chr5	7010001	7020000	0.157767	0.204207	0.341705	0.843457	-0.370168	nosig	nosig	nosig
WZ	QZ	chr5	7020001	7030000	0.134011	0.276647	0.108369	-0.460707	-1.04017	nosig	nosig	nosig
WZ	QZ	chr5	7030001	7040000	0.411059	0.137846	0.400851	1.17404	1.56936	nosig	nosig	nosig
WZ	QZ	chr5	7040001	7050000	0.212435	0.220994	0.180717	-0.056343	-0.0567254	nosig	nosig	nosig
WZ	QZ	chr5	7050001	7060000	0.503268	0.4	0.18028	-0.0587849	0.330588	nosig	nosig	nosig
WZ	QZ	chr5	7060001	7070000	0.27865	0.29952	0.249643	0.328901	-0.103838	nosig	nosig	nosig
WZ	QZ	chr5	7070001	7080000	0.323155	0.268617	0.281129	0.504884	0.265773	nosig	nosig	nosig
WZ	QZ	chr5	7080001	7090000	0.329446	0.169014	0.366927	0.984427	0.958761	nosig	nosig	nosig
WZ	QZ	chr5	7090001	7100000	0.254441	0.230819	0.363607	0.965866	0.139991	nosig	nosig	nosig
WZ	QZ	chr5	7100001	7110000	0.219344	0.176583	0.112462	-0.437832	0.311258	nosig	nosig	nosig
WZ	QZ	chr5	7110001	7120000	0.195078	0.122474	0.375073	1.02996	0.667221	nosig	nosig	nosig
WZ	QZ	chr5	7120001	7130000	0.272179	0.248216	0.365259	0.975104	0.132452	nosig	nosig	nosig
WZ	QZ	chr5	7140001	7150000	0.437209	0.132114	0.453026	1.46565	1.71896	nosig	nosig	nosig
WZ	QZ	chr5	7150001	7160000	0.336933	0.238806	0.129891	-0.340416	0.49487	nosig	nosig	nosig
WZ	QZ	chr5	7160001	7170000	0.275683	0.203049	0.42497	1.30884	0.439315	nosig	nosig	nosig
WZ	QZ	chr5	7170001	7180000	0.337097	0.406832	0.265188	0.415787	-0.27054	nosig	nosig	nosig
WZ	QZ	chr5	7180001	7190000	0.293548	0.441281	0.206342	0.0868837	-0.586459	nosig	nosig	nosig
WZ	QZ	chr5	7200001	7210000	0.103503	0.269181	0.255735	0.362949	-1.37038	nosig	nosig	nosig
WZ	QZ	chr5	7210001	7220000	0.25	0.205527	0.126567	-0.358994	0.281359	nosig	nosig	nosig
WZ	QZ	chr5	7220001	7230000	0.355556	0.263736	0	-1.0664	0.429571	nosig	nosig	nosig
WZ	QZ	chr5	7230001	7240000	0.236031	0.225767	0.325066	0.750455	0.0638637	nosig	nosig	nosig
WZ	QZ	chr5	7240001	7250000	0.236364	0.278926	0.0516797	-0.777557	-0.237945	nosig	nosig	nosig
WZ	QZ	chr5	7250001	7260000	0.100218	0.32852	0.0958434	-0.530717	-1.7029	nosig	nosig	nosig
WZ	QZ	chr5	7270001	7280000	0.0598291	0.180828	0.210136	0.10809	-1.57974	nosig	nosig	nosig
WZ	QZ	chr5	7280001	7290000	0.170958	0.217391	0.235098	0.247606	-0.344861	nosig	nosig	nosig
WZ	QZ	chr5	7290001	7300000	0.271242	0.367164	0.0894378	-0.566519	-0.435461	nosig	nosig	nosig
WZ	QZ	chr5	7300001	7310000	0.137987	0.223827	0	-1.0664	-0.693863	nosig	nosig	nosig
WZ	QZ	chr5	7310001	7320000	0.174265	0.35619	0.125393	-0.365557	-1.02716	nosig	nosig	nosig
WZ	QZ	chr5	7320001	7330000	0.184426	0.420091	0.0465161	-0.806417	-1.18329	nosig	nosig	nosig
WZ	QZ	chr5	7330001	7340000	0.1337	0.385935	0.0800774	-0.618836	-1.52234	nosig	nosig	nosig
WZ	QZ	chr5	7340001	7350000	0.15493	0.295858	0.0731641	-0.657476	-0.928878	nosig	nosig	nosig
WZ	QZ	chr5	7350001	7360000	0.153946	0.234508	0.15838	-0.181187	-0.604013	nosig	nosig	nosig
WZ	QZ	chr5	7360001	7370000	0.421987	0.407972	0.008173	-1.02072	0.0486116	nosig	nosig	nosig
WZ	QZ	chr5	7370001	7380000	0.209593	0.379066	0.174964	-0.0884958	-0.851789	nosig	nosig	nosig
WZ	QZ	chr5	7380001	7390000	0.39456	0.474684	0.0404303	-0.840432	-0.266106	nosig	nosig	nosig
WZ	QZ	chr5	7390001	7400000	0.200549	0.506536	0.365182	0.974671	-1.33238	nosig	nosig	nosig
WZ	QZ	chr5	7400001	7410000	0.234848	0.430328	0	-1.0664	-0.870925	nosig	nosig	nosig
WZ	QZ	chr5	7410001	7420000	0.110927	0.320713	0.239365	0.271456	-1.52321	nosig	nosig	nosig
WZ	QZ	chr5	7420001	7430000	0.384342	0.0549451	0.519714	1.83838	2.78406	nosig	nosig	nosig
WZ	QZ	chr5	7430001	7440000	0.133734	0.243263	0.471774	1.57043	-0.858321	nosig	nosig	nosig
WZ	QZ	chr5	7450001	7460000	0.0751174	0.339233	0.374924	1.02912	-2.16023	nosig	nosig	nosig
WZ	QZ	chr5	7470001	7480000	0.109019	0.228866	0.35083	0.894456	-1.06304	nosig	nosig	nosig
WZ	QZ	chr5	7480001	7490000	0.244898	0.05	0.627153	2.43888	2.26949	sig	nosig	nosig
WZ	QZ	chr5	7490001	7500000	0.125299	0.34158	0.280751	0.502771	-1.4396	nosig	nosig	nosig
WZ	QZ	chr5	7500001	7510000	0.0676157	0.234432	0.38818	1.10321	-1.7787	nosig	nosig	nosig
WZ	QZ	chr5	7510001	7520000	0.0798122	0.338369	0.409724	1.22363	-2.07021	nosig	nosig	nosig
WZ	QZ	chr5	7520001	7530000	0.0790698	0.404227	0.307762	0.653741	-2.3394	nosig	nosig	nosig
WZ	QZ	chr5	7530001	7540000	0.0956848	0.239401	0.0826873	-0.604249	-1.31408	nosig	nosig	nosig
WZ	QZ	chr5	7540001	7550000	0.233333	0.111111	0	-1.0664	1.06363	nosig	nosig	nosig
WZ	QZ	chr5	7550001	7560000	0.0675422	0.328358	0.156842	-0.189786	-2.26459	nosig	nosig	nosig
WZ	QZ	chr5	7560001	7570000	0.322581	0.416459	0.141537	-0.275326	-0.367509	nosig	nosig	nosig
WZ	QZ	chr5	7570001	7580000	0.209677	0.272212	0.335446	0.80847	-0.374984	nosig	nosig	nosig
WZ	QZ	chr5	7580001	7590000	0.0903226	0.117647	0	-1.0664	-0.377633	nosig	nosig	nosig
WZ	QZ	chr5	7590001	7600000	0.12028	0.297583	0.406165	1.20373	-1.29979	nosig	nosig	nosig
WZ	QZ	chr5	7600001	7610000	0.20915	0.263736	0	-1.0664	-0.333134	nosig	nosig	nosig
WZ	QZ	chr5	7610001	7620000	0.144737	0.202614	0	-1.0664	-0.482474	nosig	nosig	nosig
WZ	QZ	chr5	7620001	7630000	0.119374	0.398948	0.295314	0.584164	-1.73229	nosig	nosig	nosig
WZ	QZ	chr5	7630001	7640000	0.270476	0.184982	0.531314	1.90322	0.545665	nosig	nosig	nosig
WZ	QZ	chr5	7660001	7670000	0.112324	0.145092	0.321897	0.732742	-0.366422	nosig	nosig	nosig
WZ	QZ	chr5	7670001	7680000	0.263736	0.5	0.0435402	-0.82305	-0.920255	nosig	nosig	nosig
WZ	QZ	chr5	7680001	7690000	0.301232	0.301698	0.237383	0.260379	-0.0022251	nosig	nosig	nosig
WZ	QZ	chr5	7690001	7700000	0.190015	0.21804	0.293721	0.575263	-0.19751	nosig	nosig	nosig
WZ	QZ	chr5	7700001	7710000	0.0974761	0.210945	0	-1.0664	-1.10585	nosig	nosig	nosig
WZ	QZ	chr5	7710001	7720000	0.122093	0.417417	0.270416	0.445005	-1.76519	nosig	nosig	nosig
WZ	QZ	chr5	7720001	7730000	0.0936819	0.346512	0.0657109	-0.699133	-1.8759	nosig	nosig	nosig
WZ	QZ	chr5	7730001	7740000	0.206465	0.301786	0.290334	0.556331	-0.545429	nosig	nosig	nosig
WZ	QZ	chr5	7740001	7750000	0.157258	0.355039	0.36796	0.990198	-1.16976	nosig	nosig	nosig
WZ	QZ	chr5	7750001	7760000	0.165733	0.249364	0.259255	0.382625	-0.586483	nosig	nosig	nosig
WZ	QZ	chr5	7760001	7770000	0.264151	0.192	0.509795	1.78294	0.458213	nosig	nosig	nosig
WZ	QZ	chr5	7770001	7780000	0.252174	0.303571	0.241927	0.285773	-0.266652	nosig	nosig	nosig
WZ	QZ	chr5	7780001	7790000	0.25679	0.15739	0.480943	1.62169	0.702719	nosig	nosig	nosig
WZ	QZ	chr5	7790001	7800000	0.222462	0.107143	0.509276	1.78004	1.04709	nosig	nosig	nosig
WZ	QZ	chr5	7800001	7810000	0.249094	0.207407	0.448358	1.43956	0.263065	nosig	nosig	nosig
WZ	QZ	chr5	7820001	7830000	0.195652	0.452926	0.195889	0.028461	-1.20681	nosig	nosig	nosig
WZ	QZ	chr5	7830001	7840000	0.207219	0.381984	0.215411	0.137573	-0.879181	nosig	nosig	nosig
WZ	QZ	chr5	7840001	7850000	0.22093	0.327456	0.495578	1.70348	-0.565594	nosig	nosig	nosig
WZ	QZ	chr5	7860001	7870000	0.114545	0.193333	0.161442	-0.164072	-0.750073	nosig	nosig	nosig
WZ	QZ	chr5	7870001	7880000	0.181146	0.331058	0.348903	0.883682	-0.86634	nosig	nosig	nosig
WZ	QZ	chr5	7880001	7890000	0.260073	0.107527	0.594992	2.25912	1.2664	sig	nosig	nosig
WZ	QZ	chr5	7890001	7900000	0.268099	0.206385	0.437218	1.37729	0.375827	nosig	nosig	nosig
WZ	QZ	chr5	7900001	7910000	0.0935551	0.215347	0.0450569	-0.814573	-1.19412	nosig	nosig	nosig
WZ	QZ	chr5	7910001	7920000	0.113744	0.467213	0.16794	-0.127754	-2.02875	nosig	nosig	nosig
WZ	QZ	chr5	7950001	7960000	0.0177936	0.158416	0.216515	0.14374	-3.08448	nosig	nosig	nosig
WZ	QZ	chr5	7960001	7970000	0.0369254	0.243622	0.226903	0.201804	-2.68932	nosig	nosig	nosig
WZ	QZ	chr5	7980001	7990000	0.048	0.276256	0.120424	-0.393329	-2.50036	nosig	nosig	nosig
WZ	QZ	chr5	7990001	8000000	0.30303	0.142857	0	-1.0664	1.07958	nosig	nosig	nosig
WZ	QZ	chr5	8040001	8050000	0.0502283	0.201465	0.0324097	-0.88526	-1.98266	nosig	nosig	nosig
WZ	QZ	chr5	8050001	8060000	0.07109	0.164835	0	-1.0664	-1.20188	nosig	nosig	nosig
WZ	QZ	chr5	8060001	8070000	0.146096	0.12959	0	-1.0664	0.171715	nosig	nosig	nosig
WZ	QZ	chr5	8070001	8080000	0.17502	0.273666	0.215949	0.140576	-0.64194	nosig	nosig	nosig
WZ	QZ	chr5	8080001	8090000	0.218421	0.357895	0.0972222	-0.52301	-0.709859	nosig	nosig	nosig
WZ	QZ	chr5	8090001	8100000	0.230639	0.269646	0.149983	-0.22812	-0.224528	nosig	nosig	nosig
WZ	QZ	chr5	8100001	8110000	0.202417	0.265258	0.174829	-0.0892501	-0.388386	nosig	nosig	nosig
WZ	QZ	chr5	8110001	8120000	0.154519	0.516484	0.252426	0.344454	-1.73442	nosig	nosig	nosig
WZ	QZ	chr5	8120001	8130000	0.121019	0.389628	0.196003	0.0290975	-1.67869	nosig	nosig	nosig
WZ	QZ	chr5	8130001	8140000	0.26	0.491557	0.259464	0.383792	-0.916242	nosig	nosig	nosig
WZ	QZ	chr5	8150001	8160000	0.104956	0.373737	0.0635922	-0.710975	-1.82241	nosig	nosig	nosig
WZ	QZ	chr5	8160001	8170000	0.235977	0.247637	0.273104	0.460028	-0.0692955	nosig	nosig	nosig
WZ	QZ	chr5	8170001	8180000	0.274136	0.212337	0.412998	1.24193	0.367011	nosig	nosig	nosig
WZ	QZ	chr5	8180001	8190000	0.192945	0.237913	0.250152	0.331745	-0.300838	nosig	nosig	nosig
WZ	QZ	chr5	8190001	8200000	0.0972222	0.270793	0.147593	-0.241477	-1.46839	nosig	nosig	nosig
WZ	QZ	chr5	8200001	8210000	0.0824176	0.185484	0.0744597	-0.650235	-1.16063	nosig	nosig	nosig
WZ	QZ	chr5	8210001	8220000	0.193141	0.19917	0.336987	0.817083	-0.0441234	nosig	nosig	nosig
WZ	QZ	chr5	8230001	8240000	0.0776256	0.333333	0.108881	-0.457848	-2.08822	nosig	nosig	nosig
WZ	QZ	chr5	8240001	8250000	0.164516	0.378443	0.380979	1.06296	-1.19691	nosig	nosig	nosig
WZ	QZ	chr5	8250001	8260000	0.15752	0.164634	0.499311	1.72434	-0.0633323	nosig	nosig	nosig
WZ	QZ	chr5	8260001	8270000	0.329435	0.102326	0.524071	1.86273	1.67717	nosig	nosig	nosig
WZ	QZ	chr5	8270001	8280000	0.138773	0.180905	0.211754	0.117133	-0.380099	nosig	nosig	nosig
WZ	QZ	chr5	8280001	8290000	0.347985	0.227488	0.608075	2.33225	0.611047	sig	nosig	nosig
WZ	QZ	chr5	8290001	8300000	0.038806	0.460317	0.416992	1.26425	-3.5347	nosig	nosig	nosig
WZ	QZ	chr5	8300001	8310000	0.137599	0.420752	0.358872	0.939402	-1.60548	nosig	nosig	nosig
WZ	QZ	chr5	8310001	8320000	0.104956	0.319355	0.331276	0.785163	-1.5962	nosig	nosig	nosig
WZ	QZ	chr5	8320001	8330000	0.151596	0.0202622	0.62079	2.40332	2.84335	sig	nosig	nosig
WZ	QZ	chr5	8330001	8340000	0.143921	0.154728	0.475179	1.58947	-0.103764	nosig	nosig	nosig
WZ	QZ	chr5	8340001	8350000	0.244505	0.264631	0.246149	0.309373	-0.113668	nosig	nosig	nosig
WZ	QZ	chr5	8350001	8360000	0.20073	0.292237	0.19773	0.0387496	-0.539644	nosig	nosig	nosig
WZ	QZ	chr5	8360001	8370000	0.163265	0.288256	0.198285	0.0418528	-0.81632	nosig	nosig	nosig
WZ	QZ	chr5	8380001	8390000	0.132701	0.305732	0.180805	-0.0558502	-1.19797	nosig	nosig	nosig
WZ	QZ	chr5	8390001	8400000	0.2	0.22293	0.453635	1.46905	-0.155852	nosig	nosig	nosig
WZ	QZ	chr5	8410001	8420000	0.256977	0.282258	0.118442	-0.404407	-0.134876	nosig	nosig	nosig
WZ	QZ	chr5	8420001	8430000	0.469388	0.469697	0	-1.0664	-0.00094806	nosig	nosig	nosig
WZ	QZ	chr5	8430001	8440000	0.280374	0.342569	0.271852	0.45303	-0.288113	nosig	nosig	nosig
WZ	QZ	chr5	8440001	8450000	0.299451	0.356234	0.215676	0.139052	-0.249742	nosig	nosig	nosig
WZ	QZ	chr5	8450001	8460000	0.241742	0.161209	0.277645	0.485408	0.581568	nosig	nosig	nosig
WZ	QZ	chr5	8460001	8470000	0.271386	0.0845921	0.194225	0.0191591	1.6701	nosig	nosig	nosig
WZ	QZ	chr5	8480001	8490000	0.197647	0.391081	0.481092	1.62251	-0.980943	nosig	nosig	nosig
WZ	QZ	chr5	8510001	8520000	0.251634	0.494505	0.316989	0.705312	-0.971852	nosig	nosig	nosig
WZ	QZ	chr5	8530001	8540000	0.212903	0.258065	0	-1.0664	-0.276353	nosig	nosig	nosig
WZ	QZ	chr5	8540001	8550000	0.148489	0.209913	0.351144	0.896209	-0.496607	nosig	nosig	nosig
WZ	QZ	chr5	8580001	8590000	0.2625	0.172043	0.65315	2.58418	0.606672	sig	nosig	nosig
WZ	QZ	chr5	8590001	8600000	0.176287	0.338235	0.392121	1.12524	-0.936199	nosig	nosig	nosig
WZ	QZ	chr5	8600001	8610000	0.25734	0.174041	0.499054	1.72291	0.561577	nosig	nosig	nosig
WZ	QZ	chr5	8610001	8620000	0.294118	0.252747	0.630552	2.45788	0.217898	sig	nosig	nosig
WZ	QZ	chr5	8620001	8630000	0.4	0.152866	0	-1.0664	1.38193	nosig	nosig	nosig
WZ	QZ	chr5	8630001	8640000	0.424837	0.20915	0.00235849	-1.05322	1.01888	nosig	nosig	nosig
WZ	QZ	chr5	8640001	8650000	0.394737	0.268421	0.506173	1.7627	0.554679	nosig	nosig	nosig
WZ	QZ	chr5	8650001	8660000	0.164516	0.0932945	0	-1.0664	0.811727	nosig	nosig	nosig
WZ	QZ	chr5	8660001	8670000	0.279302	0.321053	0.0747053	-0.648862	-0.200316	nosig	nosig	nosig
WZ	QZ	chr5	8670001	8680000	0.287425	0.192878	0.165336	-0.142308	0.573045	nosig	nosig	nosig
WZ	QZ	chr5	8690001	8700000	0.252632	0.0462633	0.524665	1.86605	2.42394	nosig	nosig	nosig
WZ	QZ	chr5	8700001	8710000	0.18	0.16442	0.54823	1.99776	0.129852	sig	nosig	nosig
WZ	QZ	chr5	8710001	8720000	0.163934	0.28436	0	-1.0664	-0.790892	nosig	nosig	nosig
WZ	QZ	chr5	8730001	8740000	0.204918	0.29304	0.125663	-0.364051	-0.513944	nosig	nosig	nosig
WZ	QZ	chr5	8740001	8750000	0.315634	0.221831	0.396809	1.15144	0.506867	nosig	nosig	nosig
WZ	QZ	chr5	8760001	8770000	0.510638	0.0454545	0.375383	1.03169	3.46123	nosig	nosig	nosig
WZ	QZ	chr5	8770001	8780000	0.325	0.527473	0.0521955	-0.774674	-0.696957	nosig	nosig	nosig
WZ	QZ	chr5	8790001	8800000	0.0967742	0.278285	0.272842	0.458565	-1.51421	nosig	nosig	nosig
WZ	QZ	chr5	8800001	8810000	0.17636	0.158986	0.524483	1.86504	0.148735	nosig	nosig	nosig
WZ	QZ	chr5	8810001	8820000	0.294118	0.4	0.465266	1.53406	-0.442312	nosig	nosig	nosig
WZ	QZ	chr5	8830001	8840000	0.197659	0.138333	0.543036	1.96873	0.511756	sig	nosig	nosig
WZ	QZ	chr5	8840001	8850000	0.0676203	0.275811	0.127737	-0.352454	-2.0122	nosig	nosig	nosig
WZ	QZ	chr5	8850001	8860000	0.0369881	0.199708	0.0768969	-0.636613	-2.40148	nosig	nosig	nosig
WZ	QZ	chr5	8860001	8870000	0.0333333	0.401099	0.154747	-0.201494	-3.54987	nosig	nosig	nosig
WZ	QZ	chr5	8870001	8880000	0.164835	0.131148	0.661585	2.63133	0.3276	sig	nosig	nosig
WZ	QZ	chr5	8880001	8890000	0.239921	0.0648379	0.657435	2.60813	1.87157	sig	nosig	nosig
WZ	QZ	chr5	8890001	8900000	0.0612903	0.0555556	0	-1.0664	0.139339	nosig	nosig	nosig
WZ	QZ	chr5	8900001	8910000	0.114486	0.0723192	0	-1.0664	0.655455	nosig	nosig	nosig
WZ	QZ	chr5	8950001	8960000	0.325	0.530303	0.215351	0.137233	-0.704663	nosig	nosig	nosig
WZ	QZ	chr5	8960001	8970000	0.311953	0.22449	0.110534	-0.44861	0.472885	nosig	nosig	nosig
WZ	QZ	chr5	8970001	8980000	0.367742	0.5125	0.0583294	-0.74039	-0.477753	nosig	nosig	nosig
WZ	QZ	chr5	8980001	8990000	0.354212	0.366584	0.201648	0.0606476	-0.0493932	nosig	nosig	nosig
WZ	QZ	chr5	8990001	9000000	0.210191	0.4	0	-1.0664	-0.925053	nosig	nosig	nosig
WZ	QZ	chr5	9000001	9010000	0.0835381	0.446529	0.461239	1.51156	-2.40431	nosig	nosig	nosig
WZ	QZ	chr5	9010001	9020000	0.145773	0.357508	0.450217	1.44995	-1.28842	nosig	nosig	nosig
WZ	QZ	chr5	9020001	9030000	0.320786	0.190801	0.286445	0.534592	0.746492	nosig	nosig	nosig
WZ	QZ	chr5	9030001	9040000	0.156398	0.531136	0.26728	0.427479	-1.75738	nosig	nosig	nosig
WZ	QZ	chr5	9050001	9060000	0.0833333	0.145455	0	-1.0664	-0.796278	nosig	nosig	nosig
WZ	QZ	chr5	9060001	9070000	0.3	0.106855	0.614598	2.36871	1.48067	sig	nosig	nosig
WZ	QZ	chr5	9070001	9080000	0.181425	0.0751174	0.496403	1.70809	1.26101	nosig	nosig	nosig
WZ	QZ	chr5	9100001	9110000	0.112959	0.250174	0.140784	-0.279537	-1.14017	nosig	nosig	nosig
WZ	QZ	chr5	9110001	9120000	0.332258	0.325	0.481909	1.62708	0.0317678	nosig	nosig	nosig
WZ	QZ	chr5	9120001	9130000	0.257036	0.384977	0.32172	0.731752	-0.580943	nosig	nosig	nosig
WZ	QZ	chr5	9130001	9140000	0.137901	0.291115	0.298422	0.601534	-1.07248	nosig	nosig	nosig
WZ	QZ	chr5	9140001	9150000	0.0410367	0.103687	0.226765	0.201029	-1.31636	nosig	nosig	nosig
WZ	QZ	chr5	9150001	9160000	0.0955937	0.176523	0.261762	0.396635	-0.878001	nosig	nosig	nosig
WZ	QZ	chr5	9160001	9170000	0.149453	0.118207	0.422048	1.29251	0.335852	nosig	nosig	nosig
WZ	QZ	chr5	9170001	9180000	0.254321	0.326	0.461169	1.51116	-0.356979	nosig	nosig	nosig
WZ	QZ	chr5	9180001	9190000	0.0926493	0.234079	0.0138502	-0.988994	-1.32781	nosig	nosig	nosig
WZ	QZ	chr5	9200001	9210000	0.226852	0.386218	0.232877	0.235191	-0.76505	nosig	nosig	nosig
WZ	QZ	chr5	9210001	9220000	0.104956	0.260073	0	-1.0664	-1.30099	nosig	nosig	nosig
WZ	QZ	chr5	9230001	9240000	0.0823045	0.190265	0.0570072	-0.74778	-1.19911	nosig	nosig	nosig
WZ	QZ	chr5	9240001	9250000	0.161987	0.432526	0.458832	1.4981	-1.41136	nosig	nosig	nosig
WZ	QZ	chr5	9250001	9260000	0.19174	0.231855	0.339213	0.829525	-0.272772	nosig	nosig	nosig
WZ	QZ	chr5	9260001	9270000	0.195055	0.21978	0.287407	0.539973	-0.171353	nosig	nosig	nosig
WZ	QZ	chr5	9270001	9280000	0.208255	0.215789	0.34478	0.860639	-0.0510315	nosig	nosig	nosig
WZ	QZ	chr5	9280001	9290000	0.292969	0.142857	0.445527	1.42374	1.03103	nosig	nosig	nosig
WZ	QZ	chr5	9290001	9300000	0.250128	0.267941	0.386646	1.09464	-0.0988644	nosig	nosig	nosig
WZ	QZ	chr5	9300001	9310000	0.242441	0.422734	0.129262	-0.343936	-0.799585	nosig	nosig	nosig
WZ	QZ	chr5	9310001	9320000	0.205248	0.294803	0.373636	1.02192	-0.520253	nosig	nosig	nosig
WZ	QZ	chr5	9320001	9330000	0.0757363	0.417883	0.308899	0.660096	-2.44857	nosig	nosig	nosig
WZ	QZ	chr5	9330001	9340000	0.302064	0.0374065	0.534772	1.92254	2.9802	sig	nosig	nosig
WZ	QZ	chr5	9350001	9360000	0.147177	0.283333	0.456622	1.48575	-0.940258	nosig	nosig	nosig
WZ	QZ	chr5	9360001	9370000	0.193548	0.0445969	0.249698	0.329208	2.09312	nosig	nosig	nosig
WZ	QZ	chr5	9370001	9380000	0.344585	0.279089	0	-1.0664	0.303154	nosig	nosig	nosig
WZ	QZ	chr5	9380001	9390000	0.22293	0.49763	0.0652523	-0.701696	-1.15492	nosig	nosig	nosig
WZ	QZ	chr5	9400001	9410000	0.142857	0.201465	0	-1.0664	-0.493037	nosig	nosig	nosig
WZ	QZ	chr5	9410001	9420000	0.109875	0.207221	0.142658	-0.269063	-0.909186	nosig	nosig	nosig
WZ	QZ	chr5	9430001	9440000	0.118987	0.453397	0.263039	0.403773	-1.92107	nosig	nosig	nosig
WZ	QZ	chr5	9440001	9450000	0.0423197	0.175263	0.109171	-0.456226	-2.02463	nosig	nosig	nosig
WZ	QZ	chr5	9450001	9460000	0.055914	0.0949264	0.275755	0.474845	-0.753144	nosig	nosig	nosig
WZ	QZ	chr5	9460001	9470000	0.0483871	0.201465	0.122924	-0.37936	-2.03547	nosig	nosig	nosig
WZ	QZ	chr5	9500001	9510000	0.134545	0.339623	0.168472	-0.124783	-1.3294	nosig	nosig	nosig
WZ	QZ	chr5	9550001	9560000	0.0988484	0.210663	0.0735412	-0.655368	-1.08396	nosig	nosig	nosig
WZ	QZ	chr5	9560001	9570000	0.225719	0.201163	0.35572	0.921787	0.165391	nosig	nosig	nosig
WZ	QZ	chr5	9570001	9580000	0.305556	0.162234	0.00940909	-1.01382	0.909207	nosig	nosig	nosig
WZ	QZ	chr5	9580001	9590000	0.154784	0.32553	0.0486362	-0.794567	-1.06766	nosig	nosig	nosig
WZ	QZ	chr5	9590001	9600000	0.442105	0.43956	0.236948	0.257947	0.00830951	nosig	nosig	nosig
WZ	QZ	chr5	9600001	9610000	0.332258	0.234432	0.11665	-0.414426	0.501328	nosig	nosig	nosig
WZ	QZ	chr5	9620001	9630000	0.2267	0.322418	0.0929366	-0.546964	-0.506265	nosig	nosig	nosig
WZ	QZ	chr5	9630001	9640000	0.366013	0.525	0.150842	-0.22332	-0.519231	nosig	nosig	nosig
WZ	QZ	chr5	9640001	9650000	0.053243	0.229406	0.305516	0.641188	-2.08667	nosig	nosig	nosig
WZ	QZ	chr5	9650001	9660000	0.102804	0.086911	0.225808	0.195682	0.239743	nosig	nosig	nosig
WZ	QZ	chr5	9670001	9680000	0.0645161	0.216606	0.209321	0.103534	-1.7318	nosig	nosig	nosig
WZ	QZ	chr5	9680001	9690000	0.189509	0.236797	0.0303175	-0.896954	-0.319871	nosig	nosig	nosig
WZ	QZ	chr5	9690001	9700000	0.0766703	0.241821	0.0278152	-0.91094	-1.64446	nosig	nosig	nosig
WZ	QZ	chr5	9700001	9710000	0.170626	0.276458	0.0639552	-0.708946	-0.692998	nosig	nosig	nosig
WZ	QZ	chr5	9730001	9740000	0.263617	0.369193	0.0281843	-0.908877	-0.484375	nosig	nosig	nosig
WZ	QZ	chr5	9750001	9760000	0.366013	0.424837	0	-1.0664	-0.214469	nosig	nosig	nosig
WZ	QZ	chr5	9820001	9830000	0.190926	0.0926276	0.573925	2.14138	1.03555	sig	nosig	nosig
WZ	QZ	chr5	9880001	9890000	0.0787766	0.20804	0	-1.0664	-1.38974	nosig	nosig	nosig
WZ	QZ	chr5	9890001	9900000	0.103881	0.209239	0	-1.0664	-1.00327	nosig	nosig	nosig
WZ	QZ	chr5	9900001	9910000	0.125	0.233333	0	-1.0664	-0.895138	nosig	nosig	nosig
WZ	QZ	chr5	9910001	9920000	0.128548	0.215116	0	-1.0664	-0.738326	nosig	nosig	nosig
WZ	QZ	chr5	9920001	9930000	0.0968188	0.16065	0	-1.0664	-0.724688	nosig	nosig	nosig
WZ	QZ	chr5	9930001	9940000	0.233333	0.30303	0	-1.0664	-0.375653	nosig	nosig	nosig
WZ	QZ	chr5	9940001	9950000	0.19242	0.410256	0.0502863	-0.785345	-1.0883	nosig	nosig	nosig
WZ	QZ	chr5	9950001	9960000	0.140389	0.304348	0.031007	-0.893101	-1.11079	nosig	nosig	nosig
WZ	QZ	chr5	9970001	9980000	0.0802764	0.21673	0.0540503	-0.764307	-1.42163	nosig	nosig	nosig
WZ	QZ	chr5	9990001	10000000	0.178231	0.297018	0.00611002	-1.03225	-0.733579	nosig	nosig	nosig
WZ	QZ	chr5	10000001	10010000	0.255895	0.328244	0.325222	0.75133	-0.357978	nosig	nosig	nosig
WZ	QZ	chr5	10010001	10020000	0.478947	0.424837	0.198434	0.0426824	0.172576	nosig	nosig	nosig
WZ	QZ	chr5	10020001	10030000	0.47331	0.205128	0.445482	1.42349	1.20229	nosig	nosig	nosig
WZ	QZ	chr5	10030001	10040000	0.513072	0.36129	0.199761	0.0501024	0.504824	nosig	nosig	nosig
WZ	QZ	chr5	10040001	10050000	0.223992	0.117831	0.362822	0.96148	0.920958	nosig	nosig	nosig
WZ	QZ	chr5	10050001	10060000	0.203226	0.266393	0.0862273	-0.584463	-0.388799	nosig	nosig	nosig
WZ	QZ	chr5	10060001	10070000	0.0555556	0.202614	0.00892857	-1.0165	-1.8481	nosig	nosig	nosig
WZ	QZ	chr5	10070001	10080000	0.336842	0.366013	0	-1.0664	-0.119482	nosig	nosig	nosig
WZ	QZ	chr5	10080001	10090000	0.414484	0.404255	0.254357	0.355247	0.0359612	nosig	nosig	nosig
WZ	QZ	chr5	10090001	10100000	0.0675422	0.291391	0.123164	-0.378017	-2.09283	nosig	nosig	nosig
WZ	QZ	chr5	10110001	10120000	0.358099	0.363692	0	-1.0664	-0.0222954	nosig	nosig	nosig
WZ	QZ	chr5	10120001	10130000	0.164747	0.294186	0.0417671	-0.83296	-0.832646	nosig	nosig	nosig
WZ	QZ	chr5	10180001	10190000	0.345781	0.211538	0.449593	1.44646	0.706303	nosig	nosig	nosig
WZ	QZ	chr5	10200001	10210000	0.43956	0.1	0.635828	2.48736	2.12498	sig	nosig	nosig
WZ	QZ	chr5	10220001	10230000	0.276458	0.267742	0.193838	0.0169974	0.0460473	nosig	nosig	nosig
WZ	QZ	chr5	10260001	10270000	0.261438	0.209677	0.163505	-0.152541	0.31694	nosig	nosig	nosig
WZ	QZ	chr5	10280001	10290000	0.0909091	0.272884	0.258179	0.376609	-1.57529	nosig	nosig	nosig
WZ	QZ	chr5	10290001	10300000	0.228896	0.204947	0.180079	-0.0599077	0.158709	nosig	nosig	nosig
WZ	QZ	chr5	10300001	10310000	0.268421	0.470588	0.405485	1.19994	-0.807665	nosig	nosig	nosig
WZ	QZ	chr5	10310001	10320000	0.118852	0.315166	0.550471	2.01029	-1.39942	sig	nosig	nosig
WZ	QZ	chr5	10330001	10340000	0.0544629	0.260331	0.282599	0.513097	-2.23628	nosig	nosig	nosig
WZ	QZ	chr5	10340001	10350000	0.503226	0.397368	0	-1.0664	0.339967	nosig	nosig	nosig
WZ	QZ	chr5	10350001	10360000	0.52459	0.525806	0	-1.0664	-0.00333474	nosig	nosig	nosig
WZ	QZ	chr5	10360001	10370000	0.0532787	0.123288	0.0553977	-0.756776	-1.19523	nosig	nosig	nosig
WZ	QZ	chr5	10380001	10390000	0.309677	0.266667	0	-1.0664	0.21498	nosig	nosig	nosig
WZ	QZ	chr5	10400001	10410000	0.298978	0.322154	0.0463379	-0.807413	-0.107364	nosig	nosig	nosig
WZ	QZ	chr5	10430001	10440000	0.169014	0.210526	0.102719	-0.492287	-0.315183	nosig	nosig	nosig
WZ	QZ	chr5	10450001	10460000	0.131195	0.351598	0.298387	0.601341	-1.41535	nosig	nosig	nosig
WZ	QZ	chr5	10480001	10490000	0.28065	0.237288	0.237859	0.263036	0.241196	nosig	nosig	nosig
WZ	QZ	chr5	10490001	10500000	0.332362	0.214876	0.385385	1.08759	0.626884	nosig	nosig	nosig
WZ	QZ	chr5	10500001	10510000	0.160142	0.07109	0.177843	-0.072403	1.16046	nosig	nosig	nosig
WZ	QZ	chr5	10510001	10520000	0.524781	0.183594	0.327073	0.761674	1.51011	nosig	nosig	nosig
WZ	QZ	chr5	10520001	10530000	0.522876	0.189474	0.361085	0.951773	1.45963	nosig	nosig	nosig
WZ	QZ	chr5	10550001	10560000	0.230415	0.213235	0.234232	0.242763	0.111285	nosig	nosig	nosig
WZ	QZ	chr5	10560001	10570000	0.275785	0.110151	0.163227	-0.154097	1.31624	nosig	nosig	nosig
WZ	QZ	chr5	10580001	10590000	0.267974	0.309942	0.216108	0.141464	-0.209177	nosig	nosig	nosig
WZ	QZ	chr5	10590001	10600000	0.0625	0.322275	0.104192	-0.484056	-2.34793	nosig	nosig	nosig
WZ	QZ	chr5	10600001	10610000	0.200864	0.405455	0.101827	-0.497275	-1.00971	nosig	nosig	nosig
WZ	QZ	chr5	10610001	10620000	0.104956	0.225	0	-1.0664	-1.09285	nosig	nosig	nosig
WZ	QZ	chr5	10620001	10630000	0.0612903	0.185053	0.10767	-0.464618	-1.57864	nosig	nosig	nosig
WZ	QZ	chr5	10630001	10640000	0.145107	0.284495	0.258162	0.376516	-0.966442	nosig	nosig	nosig
WZ	QZ	chr5	10640001	10650000	0.169679	0.219178	0.318883	0.715898	-0.367388	nosig	nosig	nosig
WZ	QZ	chr5	10650001	10660000	0.262928	0.521153	0.218648	0.155664	-0.984328	nosig	nosig	nosig
WZ	QZ	chr5	10660001	10670000	0.247678	0.506877	0.245574	0.306158	-1.0302	nosig	nosig	nosig
WZ	QZ	chr5	10670001	10680000	0.42083	0.274473	0.47956	1.61395	0.614751	nosig	nosig	nosig
WZ	QZ	chr5	10680001	10690000	0.286512	0.251386	0.472376	1.5738	0.18799	nosig	nosig	nosig
WZ	QZ	chr5	10690001	10700000	0.419825	0.397059	0.287101	0.538263	0.080239	nosig	nosig	nosig
WZ	QZ	chr5	10740001	10750000	0.512203	0.450755	0.00688752	-1.02791	0.183988	nosig	nosig	nosig
WZ	QZ	chr5	10750001	10760000	0.255977	0.222222	0.0112036	-1.00379	0.203161	nosig	nosig	nosig
WZ	QZ	chr5	10760001	10770000	0.1	0.166667	0	-1.0664	-0.731241	nosig	nosig	nosig
WZ	QZ	chr5	10770001	10780000	0.236467	0.263617	0.128022	-0.350866	-0.156175	nosig	nosig	nosig
WZ	QZ	chr5	10790001	10800000	0.131167	0.186813	0.0323234	-0.885743	-0.506933	nosig	nosig	nosig
WZ	QZ	chr5	10800001	10810000	0.178763	0.333777	0.107139	-0.467581	-0.897099	nosig	nosig	nosig
WZ	QZ	chr5	10810001	10820000	0.442105	0.424837	0	-1.0664	0.0573495	nosig	nosig	nosig
WZ	QZ	chr5	10820001	10830000	0.336842	0.505263	0.246032	0.308717	-0.583538	nosig	nosig	nosig
WZ	QZ	chr5	10840001	10850000	0.0983607	0.29304	0.150082	-0.227564	-1.56527	nosig	nosig	nosig
WZ	QZ	chr5	10850001	10860000	0.215962	0.453917	0.165127	-0.143475	-1.06816	nosig	nosig	nosig
WZ	QZ	chr5	10860001	10870000	0.171569	0.460854	0.180415	-0.0580305	-1.42027	nosig	nosig	nosig
WZ	QZ	chr5	10890001	10900000	0.0971922	0.22449	0.18981	-0.00551982	-1.19938	nosig	nosig	nosig
WZ	QZ	chr5	10900001	10910000	0.282116	0.282443	0.156354	-0.192512	-0.00166474	nosig	nosig	nosig
WZ	QZ	chr5	10920001	10930000	0.17891	0.171751	0.305545	0.641349	0.0585775	nosig	nosig	nosig
WZ	QZ	chr5	10950001	10960000	0.0921305	0.0914286	0	-1.0664	0.0109151	nosig	nosig	nosig
WZ	QZ	chr5	10960001	10970000	0.16295	0.149451	0.0497224	-0.788496	0.123969	nosig	nosig	nosig
WZ	QZ	chr5	10970001	10980000	0.285714	0.345826	0	-1.0664	-0.274599	nosig	nosig	nosig
WZ	QZ	chr5	10980001	10990000	0.362637	0.458333	0.336704	0.815502	-0.337041	nosig	nosig	nosig
WZ	QZ	chr5	10990001	11000000	0.15493	0.153348	0.280431	0.500979	0.0147103	nosig	nosig	nosig
WZ	QZ	chr5	11010001	11020000	0.233333	0.142857	0	-1.0664	0.703925	nosig	nosig	nosig
WZ	QZ	chr5	11020001	11030000	0.0657303	0.0725179	0	-1.0664	-0.139755	nosig	nosig	nosig
WZ	QZ	chr5	11080001	11090000	0.476556	0.24777	0.382061	1.06901	0.940857	nosig	nosig	nosig
WZ	QZ	chr5	11090001	11100000	0.458903	0.229215	0.37666	1.03883	0.998344	nosig	nosig	nosig
WZ	QZ	chr5	11100001	11110000	0.523308	0.366106	0.0885072	-0.57172	0.514218	nosig	nosig	nosig
WZ	QZ	chr5	11110001	11120000	0.41328	0.266667	0.293718	0.575244	0.63017	nosig	nosig	nosig
WZ	QZ	chr5	11120001	11130000	0.0553936	0.184834	0.0102427	-1.00916	-1.72041	nosig	nosig	nosig
WZ	QZ	chr5	11130001	11140000	0.265306	0.295699	0.473554	1.58039	-0.155914	nosig	nosig	nosig
WZ	QZ	chr5	11150001	11160000	0.433668	0.424419	0.193764	0.0165819	0.03103	nosig	nosig	nosig
WZ	QZ	chr5	11170001	11180000	0.109091	0.152019	0.0132359	-0.992427	-0.475015	nosig	nosig	nosig
WZ	QZ	chr5	11180001	11190000	0.193955	0.241722	0.237754	0.262453	-0.316165	nosig	nosig	nosig
WZ	QZ	chr5	11190001	11200000	0.268421	0.142857	0	-1.0664	0.905226	nosig	nosig	nosig
WZ	QZ	chr5	11200001	11210000	0.032882	0.236655	0.219644	0.161232	-2.81028	nosig	nosig	nosig
WZ	QZ	chr5	11210001	11220000	0.056	0.252632	0.486645	1.65355	-2.1537	nosig	nosig	nosig
WZ	QZ	chr5	11220001	11230000	0.316693	0.2843	0.241372	0.282673	0.155153	nosig	nosig	nosig
WZ	QZ	chr5	11230001	11240000	0.0657277	0.106195	0.248933	0.324933	-0.683876	nosig	nosig	nosig
WZ	QZ	chr5	11240001	11250000	0.434402	0.263158	0.105215	-0.478338	0.720949	nosig	nosig	nosig
WZ	QZ	chr5	11250001	11260000	0.333959	0.353993	0.257404	0.372281	-0.0838066	nosig	nosig	nosig
WZ	QZ	chr5	11260001	11270000	0.478947	0.1	0.545057	1.98003	2.24852	sig	nosig	nosig
WZ	QZ	chr5	11270001	11280000	0.189531	0.283806	0.22369	0.183843	-0.579958	nosig	nosig	nosig
WZ	QZ	chr5	11280001	11290000	0.30273	0.425532	0.202219	0.0638384	-0.489867	nosig	nosig	nosig
WZ	QZ	chr5	11290001	11300000	0.152448	0.161685	0.336904	0.81662	-0.0843337	nosig	nosig	nosig
WZ	QZ	chr5	11300001	11310000	0.366013	0.20915	0.592672	2.24616	0.80441	sig	nosig	nosig
WZ	QZ	chr5	11310001	11320000	0.294118	0.470588	0.363636	0.966033	-0.676238	nosig	nosig	nosig
WZ	QZ	chr5	11320001	11330000	0.283105	0.17418	0.188069	-0.0152487	0.697584	nosig	nosig	nosig
WZ	QZ	chr5	11340001	11350000	0.31769	0.342612	0.285016	0.526606	-0.108631	nosig	nosig	nosig
WZ	QZ	chr5	11350001	11360000	0.150943	0.238185	0.160649	-0.168503	-0.654594	nosig	nosig	nosig
WZ	QZ	chr5	11360001	11370000	0.28988	0.240283	0.209617	0.10519	0.269699	nosig	nosig	nosig
WZ	QZ	chr5	11370001	11380000	0.284635	0.111801	0.282554	0.512845	1.34039	nosig	nosig	nosig
WZ	QZ	chr5	11380001	11390000	0.522177	0.492375	0	-1.0664	0.0846165	nosig	nosig	nosig
WZ	QZ	chr5	11400001	11410000	0.298742	0.105634	0.358964	0.939917	1.49106	nosig	nosig	nosig
WZ	QZ	chr5	11420001	11430000	0.152672	0.261905	0.452674	1.46368	-0.774688	nosig	nosig	nosig
WZ	QZ	chr5	11430001	11440000	0.127907	0.230769	0.0966355	-0.526289	-0.846359	nosig	nosig	nosig
WZ	QZ	chr5	11440001	11450000	0.186589	0.325	0.0199439	-0.954934	-0.797297	nosig	nosig	nosig
WZ	QZ	chr5	11450001	11460000	0.220503	0.299252	0.194413	0.0202062	-0.438848	nosig	nosig	nosig
WZ	QZ	chr5	11460001	11470000	0.494505	0.525	0	-1.0664	-0.0861617	nosig	nosig	nosig
WZ	QZ	chr5	11470001	11480000	0.102041	0.0974026	0.0210989	-0.948479	0.0664476	nosig	nosig	nosig
WZ	QZ	chr5	11490001	11500000	0.160662	0.210309	0.160399	-0.1699	-0.386378	nosig	nosig	nosig
WZ	QZ	chr5	11500001	11510000	0.133543	0.136054	0.187303	-0.0195302	-0.0266836	nosig	nosig	nosig
WZ	QZ	chr5	11540001	11550000	0.143982	0.205091	0.0927399	-0.548063	-0.507411	nosig	nosig	nosig
WZ	QZ	chr5	11550001	11560000	0.163934	0.159817	0.0798526	-0.620093	0.0364695	nosig	nosig	nosig
WZ	QZ	chr5	11560001	11570000	0.233333	0.409091	0	-1.0664	-0.807382	nosig	nosig	nosig
WZ	QZ	chr5	11570001	11580000	0.186813	0.208709	0	-1.0664	-0.159088	nosig	nosig	nosig
WZ	QZ	chr5	11580001	11590000	0.192387	0.252732	0.17328	-0.0979087	-0.391817	nosig	nosig	nosig
WZ	QZ	chr5	11590001	11600000	0.258065	0.248879	0.163735	-0.151255	0.0520822	nosig	nosig	nosig
WZ	QZ	chr5	11600001	11610000	0.159236	0.0927835	0	-1.0664	0.772789	nosig	nosig	nosig
WZ	QZ	chr5	11620001	11630000	0.0980392	0.132	0	-1.0664	-0.425354	nosig	nosig	nosig
WZ	QZ	chr9	30001	40000	0.130484	0.182283	0.207555	0.0936647	-0.479188	nosig	nosig	nosig
WZ	QZ	chr9	50001	60000	0.525	0.263736	0.22261	0.177808	0.990507	nosig	nosig	nosig
WZ	QZ	chr9	60001	70000	0.350844	0.301994	0.262355	0.39995	0.215646	nosig	nosig	nosig
WZ	QZ	chr9	70001	80000	0.125	0.20915	0	-1.0664	-0.737998	nosig	nosig	nosig
WZ	QZ	chr9	110001	120000	0.131455	0.219512	0.088708	-0.570598	-0.735352	nosig	nosig	nosig
WZ	QZ	chr9	120001	130000	0.378995	0.31466	0.245141	0.303738	0.267609	nosig	nosig	nosig
WZ	QZ	chr9	130001	140000	0.175824	0.125	0.223479	0.182664	0.488892	nosig	nosig	nosig
WZ	QZ	chr9	140001	150000	0.319249	0.20892	0.0809876	-0.613749	0.609352	nosig	nosig	nosig
WZ	QZ	chr9	150001	160000	0.125	0.43956	0.120522	-0.392784	-1.80592	nosig	nosig	nosig
WZ	QZ	chr9	160001	170000	0.125	0.530303	0.257077	0.370452	-2.07611	nosig	nosig	nosig
WZ	QZ	chr9	170001	180000	0.168498	0.42723	0.171583	-0.107395	-1.33712	nosig	nosig	nosig
WZ	QZ	chr9	180001	190000	0.23339	0.495682	0.156694	-0.190611	-1.08341	nosig	nosig	nosig
WZ	QZ	chr9	200001	210000	0.233333	0.538462	0.228938	0.213177	-1.20296	nosig	nosig	nosig
WZ	QZ	chr9	210001	220000	0.248837	0.52568	0.212459	0.121071	-1.07594	nosig	nosig	nosig
WZ	QZ	chr9	220001	230000	0.264336	0.334808	0.350726	0.893872	-0.339819	nosig	nosig	nosig
WZ	QZ	chr9	230001	240000	0.270968	0.343416	0	-1.0664	-0.340718	nosig	nosig	nosig
WZ	QZ	chr9	240001	250000	0.241852	0.422185	0.19853	0.0432222	-0.80121	nosig	nosig	nosig
WZ	QZ	chr9	250001	260000	0.1	0.142857	0	-1.0664	-0.510282	nosig	nosig	nosig
WZ	QZ	chr9	290001	300000	0.205128	0.380952	0.33862	0.826214	-0.889851	nosig	nosig	nosig
WZ	QZ	chr9	300001	310000	0.244898	0.29304	0.242417	0.288512	-0.257954	nosig	nosig	nosig
WZ	QZ	chr9	310001	320000	0.478947	0.198251	0.44053	1.39581	1.26829	nosig	nosig	nosig
WZ	QZ	chr9	340001	350000	0.167756	0.164835	0	-1.0664	0.0251888	nosig	nosig	nosig
WZ	QZ	chr9	350001	360000	0.110508	0.220217	0.0693324	-0.678892	-0.988306	nosig	nosig	nosig
WZ	QZ	chr9	360001	370000	0.23382	0.249438	0.138163	-0.294182	-0.0928965	nosig	nosig	nosig
WZ	QZ	chr9	370001	380000	0.184426	0.229508	0.319754	0.720763	-0.313973	nosig	nosig	nosig
WZ	QZ	chr9	380001	390000	0.25514	0.278203	0	-1.0664	-0.124379	nosig	nosig	nosig
WZ	QZ	chr9	390001	400000	0.293548	0.267399	0.320736	0.726256	0.134124	nosig	nosig	nosig
WZ	QZ	chr9	400001	410000	0.213785	0.241036	0.0678037	-0.687436	-0.172327	nosig	nosig	nosig
WZ	QZ	chr9	410001	420000	0.218673	0.320251	0.174881	-0.088961	-0.548343	nosig	nosig	nosig
WZ	QZ	chr9	420001	430000	0.23	0.362637	0.0205911	-0.951317	-0.654608	nosig	nosig	nosig
WZ	QZ	chr9	430001	440000	0.267974	0.282787	0	-1.0664	-0.077342	nosig	nosig	nosig
WZ	QZ	chr9	440001	450000	0.140845	0.152672	0.29435	0.578779	-0.115536	nosig	nosig	nosig
WZ	QZ	chr9	450001	460000	0.1	0.4	0.114935	-0.424012	-1.98925	nosig	nosig	nosig
WZ	QZ	chr9	470001	480000	0.4	0.25	0	-1.0664	0.675915	nosig	nosig	nosig
WZ	QZ	chr9	480001	490000	0.076	0.0906977	0.0323635	-0.885519	-0.252027	nosig	nosig	nosig
WZ	QZ	chr9	490001	500000	0.325	0.416471	0.288759	0.547527	-0.356803	nosig	nosig	nosig
WZ	QZ	chr9	500001	510000	0.258065	0.37037	0.125491	-0.365011	-0.519547	nosig	nosig	nosig
WZ	QZ	chr9	520001	530000	0.203269	0.517642	0.24911	0.325921	-1.34427	nosig	nosig	nosig
WZ	QZ	chr9	530001	540000	0.158261	0.293907	0.478349	1.60719	-0.888867	nosig	nosig	nosig
WZ	QZ	chr9	550001	560000	0.465544	0.431818	0.134137	-0.316683	0.108251	nosig	nosig	nosig
WZ	QZ	chr9	560001	570000	0.223062	0.173554	0.455372	1.47876	0.360229	nosig	nosig	nosig
WZ	QZ	chr9	570001	580000	0.246819	0.436831	0.291503	0.562867	-0.821085	nosig	nosig	nosig
WZ	QZ	chr9	580001	590000	0.0763359	0.165441	0.03545	-0.868268	-1.1058	nosig	nosig	nosig
WZ	QZ	chr9	590001	600000	0.256944	0.364812	0.167321	-0.131212	-0.504044	nosig	nosig	nosig
WZ	QZ	chr9	600001	610000	0.14538	0.301862	0.203836	0.0728781	-1.04894	nosig	nosig	nosig
WZ	QZ	chr9	610001	620000	0.302267	0.180894	0.508278	1.77446	0.737488	nosig	nosig	nosig
WZ	QZ	chr9	620001	630000	0.227758	0.3663	0	-1.0664	-0.683138	nosig	nosig	nosig
WZ	QZ	chr9	630001	640000	0.2723	0.0860215	0.181152	-0.0539113	1.65104	nosig	nosig	nosig
WZ	QZ	chr9	640001	650000	0.243492	0.21172	0.128073	-0.350578	0.200828	nosig	nosig	nosig
WZ	QZ	chr9	650001	660000	0.130886	0.197164	0.220017	0.163317	-0.587396	nosig	nosig	nosig
WZ	QZ	chr9	660001	670000	0.086043	0.253539	0.10888	-0.457851	-1.54808	nosig	nosig	nosig
WZ	QZ	chr9	670001	680000	0.177401	0.21145	0	-1.0664	-0.251996	nosig	nosig	nosig
WZ	QZ	chr9	680001	690000	0.0632754	0.154173	0	-1.0664	-1.27153	nosig	nosig	nosig
WZ	QZ	chr9	690001	700000	0.294169	0.246667	0.360401	0.947951	0.253141	nosig	nosig	nosig
WZ	QZ	chr9	720001	730000	0.48855	0.306733	0.0980967	-0.518123	0.669775	nosig	nosig	nosig
WZ	QZ	chr9	730001	740000	0.281628	0.201266	0.502047	1.73964	0.482653	nosig	nosig	nosig
WZ	QZ	chr9	740001	750000	0.386761	0.264607	0.52035	1.84193	0.545873	nosig	nosig	nosig
WZ	QZ	chr9	750001	760000	0.392304	0.246995	0.531724	1.90551	0.665334	nosig	nosig	nosig
WZ	QZ	chr9	760001	770000	0.458811	0.173497	0.436877	1.37539	1.39784	nosig	nosig	nosig
WZ	QZ	chr9	770001	780000	0.489796	0.183594	0.104951	-0.479814	1.41077	nosig	nosig	nosig
WZ	QZ	chr9	780001	790000	0.262087	0.296758	0.326375	0.75777	-0.178603	nosig	nosig	nosig
WZ	QZ	chr9	790001	800000	0.0732026	0.245066	0.341207	0.840673	-1.7295	nosig	nosig	nosig
WZ	QZ	chr9	800001	810000	0.330206	0.309302	0.272747	0.458033	0.0940559	nosig	nosig	nosig
WZ	QZ	chr9	810001	820000	0.128992	0.0965575	0.0437003	-0.822155	0.414099	nosig	nosig	nosig
WZ	QZ	chr9	820001	830000	0.197581	0.0790123	0.134349	-0.315504	1.31143	nosig	nosig	nosig
WZ	QZ	chr9	830001	840000	0.430328	0.145161	0.0162009	-0.975855	1.56122	nosig	nosig	nosig
WZ	QZ	chr9	850001	860000	0.234637	0.206593	0.0175907	-0.968087	0.182805	nosig	nosig	nosig
WZ	QZ	chr9	860001	870000	0.255121	0.383392	0.385375	1.08753	-0.585753	nosig	nosig	nosig
WZ	QZ	chr9	870001	880000	0.180505	0.389313	0.0688507	-0.681585	-1.10462	nosig	nosig	nosig
WZ	QZ	chr9	880001	890000	0.336192	0.132231	0.404801	1.19611	1.33964	nosig	nosig	nosig
WZ	QZ	chr9	890001	900000	0.138728	0.255979	0.342674	0.848868	-0.879025	nosig	nosig	nosig
WZ	QZ	chr9	910001	920000	0.196721	0.24031	0	-1.0664	-0.28742	nosig	nosig	nosig
WZ	QZ	chr9	920001	930000	0.174731	0.403226	0.210511	0.110182	-1.20179	nosig	nosig	nosig
WZ	QZ	chr9	930001	940000	0.147448	0.117773	0.589384	2.22778	0.321751	sig	nosig	nosig
WZ	QZ	chr9	950001	960000	0.288421	0.0755008	0.474717	1.58688	1.91962	nosig	nosig	nosig
WZ	QZ	chr9	960001	970000	0.254777	0.140389	0.33422	0.801617	0.855219	nosig	nosig	nosig
WZ	QZ	chr9	980001	990000	0.134318	0.144776	0.400517	1.17217	-0.107397	nosig	nosig	nosig
WZ	QZ	chr9	1000001	1010000	0.309524	0.409524	0.0206877	-0.950777	-0.402762	nosig	nosig	nosig
WZ	QZ	chr9	1020001	1030000	0.4	0.538462	0.0637355	-0.710175	-0.427918	nosig	nosig	nosig
WZ	QZ	chr9	1040001	1050000	0.104956	0.28863	0.214976	0.135139	-1.45074	nosig	nosig	nosig
WZ	QZ	chr9	1050001	1060000	0.154739	0.272727	0.397568	1.15568	-0.81361	nosig	nosig	nosig
WZ	QZ	chr9	1060001	1070000	0.0761246	0.0507463	0	-1.0664	0.575736	nosig	nosig	nosig
WZ	QZ	chr9	1070001	1080000	0.447894	0.3425	0.360102	0.94628	0.386063	nosig	nosig	nosig
WZ	QZ	chr9	1080001	1090000	0.257019	0.108333	0.587719	2.21847	1.23875	sig	nosig	nosig
WZ	QZ	chr9	1090001	1100000	0.189474	0.20915	0	-1.0664	-0.14183	nosig	nosig	nosig
WZ	QZ	chr9	1120001	1130000	0.172786	0.203837	0.00716701	-1.02635	-0.237163	nosig	nosig	nosig
WZ	QZ	chr9	1140001	1150000	0.125586	0.0180276	0.555983	2.0411	2.73395	sig	nosig	nosig
WZ	QZ	chr9	1150001	1160000	0.0625	0.102564	0	-1.0664	-0.705696	nosig	nosig	nosig
WZ	QZ	chr9	1160001	1170000	0.111111	0.1	0	-1.0664	0.150574	nosig	nosig	nosig
[truncated: 13,666 more rows]

## Sheet: Table S6
Table S6. List of 1,160 selected genes between WZ and QZ populations based on Fst index
Gene_id	Chr	Pos1	Pos2	NRID	NRANNO	UniID	UniANNO	KoID	Koanno	GOTERM	GOANNO	EGGNOG	EGGNOG_ANNO	PfamID	PfamAnno
geneMaker00004947	chr5	4915401	4922985	XP_017971774.1	PREDICTED: agamous-like MADS-box protein AGL27 isoform X2 [Theobroma cacao]	sp|Q41274|AGL8_SINAL	Agamous-like MADS-box protein AGL8 homolog OS=Sinapis alba OX=3728 GN=AGL8 PE=2 SV=1	--	--	GO:0010582,GO:0003700,GO:0005634,GO:0006357,GO:0045944,GO:0000977,GO:0046983,GO:0000978,GO:0000981	floral meristem determinacy:transcription factor activity, sequence-specific DNA binding:nucleus:regulation of transcription from RNA polymerase II promoter:positive regulation of transcription from RNA polymerase II promoter:RNA polymerase II regulatory region sequence-specific DNA binding:protein dimerization activity:RNA polymerase II core promoter proximal region sequence-specific DNA binding…	K:Transcription	COG5068(Transcription factor)	PF00319.21	SRF-type transcription factor (DNA-binding and dimerisation domain)
geneMaker00009321	chr12	5810782	5816103	XP_021613324.1	glutathione reductase, chloroplastic [Manihot esculenta]	sp|P42770|GSHRP_ARATH	Glutathione reductase, chloroplastic OS=Arabidopsis thaliana OX=3702 GN=EMB2360 PE=2 SV=1	ko00480	Glutathione metabolism	GO:0050661,GO:0050660,GO:0004362,GO:0005739,GO:0006749,GO:0045454,GO:0004791	NADP binding:flavin adenine dinucleotide binding:glutathione-disulfide reductase activity:mitochondrion:glutathione metabolic process:cell redox homeostasis:thioredoxin-disulfide reductase activity	C:Energy production and conversion	COG1249(dihydrolipoyl dehydrogenase)	PF07992.17,PF02852.25,PF00070.30,PF13738.9	Pyridine nucleotide-disulphide oxidoreductase:Pyridine nucleotide-disulphide oxidoreductase, dimerisation domain:Pyridine nucleotide-disulphide oxidoreductase:Pyridine nucleotide-disulphide oxidoreductase
geneMaker00009325	chr12	3924650	3931750	XP_021686862.1	homeobox-leucine zipper protein ANTHOCYANINLESS 2-like isoform X1 [Hevea brasiliensis]	sp|Q0WV12|ANL2_ARATH	Homeobox-leucine zipper protein ANTHOCYANINLESS 2 OS=Arabidopsis thaliana OX=3702 GN=ANL2 PE=1 SV=1	--	--	GO:0005634,GO:0008289,GO:0000981,GO:0003677	nucleus:lipid binding:RNA polymerase II transcription factor activity, sequence-specific DNA binding:DNA binding	K:Transcription	ENOG411107H(Homeobox-leucine zipper protein)	PF01852.22,PF00046.32	START domain:Homeodomain
geneMaker00018152	chr17	4439350	4441572	--	--	--	--	--	--	--	--	--	--	--	--
geneMaker00003830	chr7	8058569	8060468	KAG6786014.1	hypothetical protein POTOM_007605 [Populus tomentosa]	sp|Q96520|PER12_ARATH	Peroxidase 12 OS=Arabidopsis thaliana OX=3702 GN=PER12 PE=1 SV=1	ko00940	Phenylpropanoid biosynthesis	GO:0140825,GO:0020037,GO:0006979,GO:0005576,GO:0042744,GO:0009505,GO:0046872,GO:0004601	old GO:heme binding:response to oxidative stress:extracellular region:hydrogen peroxide catabolic process:plant-type cell wall:metal ion binding:peroxidase activity	G:Carbohydrate transport and metabolism	ENOG410ZMT4(peroxidase)	PF00141.26	Peroxidase
geneMaker00001504	chr3	39173	46584	KAF2292038.1	hypothetical protein GH714_000282 [Hevea brasiliensis]	sp|Q9FIW4|BGL42_ARATH	Beta-glucosidase 42 OS=Arabidopsis thaliana OX=3702 GN=BGLU42 PE=1 SV=1	ko00460,ko00500,ko00999	Cyanoamino acid metabolism:Starch and sucrose metabolism:Biosynthesis of secondary metabolites - unclassified	GO:0102483,GO:0005975,GO:0030245,GO:0008422,GO:0004553	scopolin beta-glucosidase activity:carbohydrate metabolic process:cellulose catabolic process:beta-glucosidase activity:hydrolase activity, hydrolyzing O-glycosyl compounds	G:Carbohydrate transport and metabolism	COG2723(beta-glucosidase)	PF00232.21	Glycosyl hydrolase family 1
geneMaker00011386	chr1	1521116	1532192	XP_011038539.1	PREDICTED: myosin-9 [Populus euphratica]	sp|F4HWY6|MYO11_ARATH	Myosin-11 OS=Arabidopsis thaliana OX=3702 GN=XI-E PE=3 SV=1	--	--	GO:0007015,GO:0000146,GO:0009860,GO:0051015,GO:0003779,GO:0030048,GO:0016459,GO:0005516,GO:0030050,GO:0003774,GO:0005524,GO:0015629	actin filament organization:microfilament motor activity:pollen tube growth:actin filament binding:actin binding:actin filament-based movement:myosin complex:calmodulin binding:vesicle transport along actin filament:motor activity:ATP binding:actin cytoskeleton	Z:Cytoskeleton	COG5022(myosin heavy chain)	PF00063.24,PF01843.22,PF02736.22	Myosin head (motor domain):DIL domain:Myosin N-terminal SH3-like domain
geneMaker00004893	chr5	2432135	2433106	KDP42680.1	hypothetical protein JCGZ_23620 [Jatropha curcas]	sp|Q9LZR8|Y5370_ARATH	PAN domain-containing protein At5g03700 OS=Arabidopsis thaliana OX=3702 GN=At5g03700 PE=1 SV=1	--	--	GO:0016021,GO:0048544	integral component of membrane:recognition of pollen	S:Function unknown	ENOG410Y9E1(PAN domain-containing protein)	PF00954.23,PF00024.29	S-locus glycoprotein domain:PAN domain
geneMaker00004891	chr5	4090068	4095561	XP_021648629.1	zinc finger protein-like 1 homolog [Hevea brasiliensis]	sp|A8X2R2|ZFPL1_CAEBR	Zinc finger protein-like 1 homolog OS=Caenorhabditis briggsae OX=6238 GN=CBG06644 PE=3 SV=1	--	--	GO:0005794,GO:0016021,GO:0046872	Golgi apparatus:integral component of membrane:metal ion binding	S:Function unknown	ENOG410ZR2P(Zinc finger protein-like 1)	--	--
geneMaker00011969	chr6	2329032	2340333	XP_021647565.1	uncharacterized aarF domain-containing protein kinase At1g71810, chloroplastic isoform X2 [Hevea brasiliensis]	sp|Q94BU1|Y1181_ARATH	Uncharacterized aarF domain-containing protein kinase At1g71810, chloroplastic OS=Arabidopsis thaliana OX=3702 GN=At1g71810 PE=1 SV=1	--	--	GO:0006468,GO:0005524,GO:0004672	protein phosphorylation:ATP binding:protein kinase activity	S:Function unknown	COG0661(Required, probably indirectly, for the hydroxylation of 2-octaprenylphenol to 2-octaprenyl-6-hydroxy-phenol, the fourth step in ubiquinone biosynthesis (By similarity))	PF03109.19,PF01636.26,PF00069.28	ABC1 atypical kinase-like domain:Phosphotransferase enzyme family:Protein kinase domain
geneMaker00001892	chr4	5755233	5764926	XP_021650624.1	4-alpha-glucanotransferase, chloroplastic/amyloplastic isoform X1 [Hevea brasiliensis]	sp|Q06801|DPEP_SOLTU	4-alpha-glucanotransferase, chloroplastic/amyloplastic OS=Solanum tuberosum OX=4113 GN=DPEP PE=1 SV=1	ko00500	Starch and sucrose metabolism	GO:0016787,GO:0102500,GO:0005975,GO:0004134	hydrolase activity:beta-maltose 4-alpha-glucanotransferase activity:carbohydrate metabolic process:4-alpha-glucanotransferase activity	G:Carbohydrate transport and metabolism	COG1640(4-alpha-glucanotransferase)	PF02446.20	4-alpha-glucanotransferase
geneMaker00013037	chr8	308285	315958	KAH7511516.1	hypothetical protein JRO89_XSUnG0195400 [Xanthoceras sorbifolium]	sp|O23708|PSA2A_ARATH	Proteasome subunit alpha type-2-A OS=Arabidopsis thaliana OX=3702 GN=PAB1 PE=1 SV=1	ko03050	Proteasome	GO:0005737,GO:0016787,GO:0005839,GO:0019773,GO:0005634,GO:0010498,GO:0006511	cytoplasm:hydrolase activity:proteasome core complex:proteasome core complex, alpha-subunit complex:nucleus:proteasomal protein catabolic process:ubiquitin-dependent protein catabolic process	O:Posttranslational modification, protein turnover, chaperones	ENOG410XPQ8(The proteasome is a multicatalytic proteinase complex which is characterized by its ability to cleave peptides with Arg, Phe, Tyr, Leu, and Glu adjacent to the leaving group at neutral or slightly basic pH. The proteasome has an ATP-dependent proteolytic activity (By similarity))	PF00227.29,PF10584.12	Proteasome subunit:Proteasome subunit A N-terminal signature
geneMaker00007337	chr2	10372106	10374092	KAH8499879.1	hypothetical protein H0E87_015209 [Populus deltoides]	--	--	--	--	GO:0004519,GO:0004527,GO:0016787,GO:0005783,GO:0006506	endonuclease activity:exonuclease activity:hydrolase activity:endoplasmic reticulum:GPI anchor biosynthetic process	S:Function unknown	ENOG4111HEN(Endonuclease Exonuclease phosphatase family protein)	PF03372.26	Endonuclease/Exonuclease/phosphatase family
geneMaker00007442	chr2	525670	528820	XP_021668144.1	zinc finger CCCH domain-containing protein 30-like [Hevea brasiliensis]	sp|Q94C33|C3H45_ARATH	Zinc finger CCCH domain-containing protein 45 OS=Arabidopsis thaliana OX=3702 GN=At3g51180 PE=1 SV=1	--	--	GO:0046872,GO:0003677	metal ion binding:DNA binding	S:Function unknown	ENOG4111W68(zinc finger CCCH domain-containing protein)	--	--
geneMaker00007448	chr2	7294087	7297223	XP_010556675.1	PREDICTED: S-adenosylmethionine synthase [Tarenaya hassleriana]	sp|Q96551|METK1_CATRO	S-adenosylmethionine synthase 1 OS=Catharanthus roseus OX=4058 GN=SAMS1 PE=1 SV=1	ko00270,ko00999	Cysteine and methionine metabolism:Biosynthesis of secondary metabolites - unclassified	GO:0005737,GO:0004478,GO:0006556,GO:0006730,GO:0046872,GO:0005524	cytoplasm:methionine adenosyltransferase activity:S-adenosylmethionine biosynthetic process:one-carbon metabolic process:metal ion binding:ATP binding	H:Coenzyme transport and metabolism	COG0192(Catalyzes the formation of S-adenosylmethionine from methionine and ATP)	PF00438.23,PF02772.19	S-adenosylmethionine synthetase, N-terminal domain:S-adenosylmethionine synthetase, central domain
geneMaker00016573	chr1	11966014	11968449	XP_012093080.1	upstream activation factor subunit UAF30 [Jatropha curcas]	sp|Q05024|TRI1_YEAST	Protein TRI1 OS=Saccharomyces cerevisiae (strain ATCC 204508 / S288c) OX=559292 GN=TRI1 PE=1 SV=1	--	--	GO:0005634	nucleus	B:Chromatin structure and dynamics	COG5531(SWI SNF related, matrix associated, actin dependent regulator of chromatin, subfamily d, member)	PF02201.21	SWIB/MDM2 domain
geneMaker00000561	chr3	4152001	4157552	EEF47729.1	mads box protein, putative [Ricinus communis]	sp|Q42429|AGL8_SOLTU	Agamous-like MADS-box protein AGL8 homolog OS=Solanum tuberosum OX=4113 PE=2 SV=1	--	--	GO:0003700,GO:0005634,GO:0006357,GO:0045944,GO:0000977,GO:0032440,GO:0046983,GO:0000978,GO:0000981	transcription factor activity, sequence-specific DNA binding:nucleus:regulation of transcription from RNA polymerase II promoter:positive regulation of transcription from RNA polymerase II promoter:RNA polymerase II regulatory region sequence-specific DNA binding:2-alkenal reductase [NAD(P)] activity:protein dimerization activity:RNA polymerase II core promoter proximal region sequence-specific D…	K:Transcription	COG5068(Transcription factor)	PF01486.20,PF00319.21	K-box region:SRF-type transcription factor (DNA-binding and dimerisation domain)
geneMaker00002761	chr7	2778421	2783953	XP_012071654.1	ABSCISIC ACID-INSENSITIVE 5-like protein 5 [Jatropha curcas]	sp|Q9M7Q4|AI5L5_ARATH	ABSCISIC ACID-INSENSITIVE 5-like protein 5 OS=Arabidopsis thaliana OX=3702 GN=ABF2 PE=1 SV=1	ko04075	Plant hormone signal transduction	GO:0003700,GO:0005634,GO:0045893	transcription factor activity, sequence-specific DNA binding:nucleus:positive regulation of transcription, DNA-templated	K:Transcription	ENOG410YB2M(Transcription factor)	PF00170.24,PF07716.18	bZIP transcription factor:Basic region leucine zipper
geneMaker00017351	chr1	13781165	13785741	KAG5237390.1	Zinc-binding dehydrogenase family protein [Salix suchowensis]	sp|Q39173|P2_ARATH	NADP-dependent alkenal double bond reductase P2 OS=Arabidopsis thaliana OX=3702 GN=P2 PE=2 SV=2	--	--	GO:0016628	oxidoreductase activity, acting on the CH-CH group of donors, NAD or NADP as acceptor	S:Function unknown	COG2130(alcohol dehydrogenase)	PF16884.8,PF00107.29,PF13602.9	N-terminal domain of oxidoreductase:Zinc-binding dehydrogenase:Zinc-binding dehydrogenase
geneMaker00016721	chr1	9402421	9406567	XP_021621193.1	auxin response factor 18 isoform X1 [Manihot esculenta]	sp|Q653H7|ARFR_ORYSJ	Auxin response factor 18 OS=Oryza sativa subsp. japonica OX=39947 GN=ARF18 PE=2 SV=1	--	--	GO:0006355,GO:0005634,GO:0009734,GO:0003677	regulation of transcription, DNA-templated:nucleus:auxin-activated signaling pathway:DNA binding	--	--	PF06507.16,PF02362.24	Auxin response factor:B3 DNA binding domain
geneMaker00010958	chr1	1337939	1345519	XP_012089247.1	peptide-N(4)-(N-acetyl-beta-glucosaminyl)asparagine amidase [Jatropha curcas]	sp|Q9FGY9|PNG1_ARATH	Peptide-N(4)-(N-acetyl-beta-glucosaminyl)asparagine amidase OS=Arabidopsis thaliana OX=3702 GN=PNG1 PE=2 SV=1	ko04141	Protein processing in endoplasmic reticulum	GO:0005737,GO:0000224	cytoplasm:peptide-N4-(N-acetyl-beta-glucosaminyl)asparagine amidase activity	O:Posttranslational modification, protein turnover, chaperones	ENOG410XP69(Specifically deglycosylates the denatured form of N- linked glycoproteins in the cytoplasm and assists their proteasome-mediated degradation. Cleaves the beta-aspartyl- glucosamine (GlcNAc) of the glycan and the amide side chain of Asn, converting Asn to Asp. Prefers proteins containing high- mannose over those bearing complex type oligosaccharides. Can recognize misfolded proteins in…	PF01841.22,PF03835.18	Transglutaminase-like superfamily:Rad4 transglutaminase-like domain
geneMaker00010950	chr1	1483696	1490878	XP_021677241.1	flowering locus K homology domain-like isoform X1 [Hevea brasiliensis]	sp|Q9SR13|FLK_ARATH	Flowering locus K homology domain OS=Arabidopsis thaliana OX=3702 GN=FLK PE=1 SV=1	--	--	GO:0005737,GO:0005634,GO:0010468,GO:0003723,GO:0009911,GO:0003729	cytoplasm:nucleus:regulation of gene expression:RNA binding:positive regulation of flower development:mRNA binding	S:Function unknown	ENOG410XNN8(mRNA transport)	PF00013.32,PF07650.20,PF13083.9	KH domain:KH domain:KH domain
geneMaker00000254	chr3	3937478	3945903	XP_002511977.1	DNA mismatch repair protein MSH2 [Ricinus communis]	sp|O24617|MSH2_ARATH	DNA mismatch repair protein MSH2 OS=Arabidopsis thaliana OX=3702 GN=MSH2 PE=1 SV=1	ko03430	Mismatch repair	GO:0006312,GO:0005634,GO:0006298,GO:0030983,GO:0032300,GO:0140664,GO:0003690,GO:0005524,GO:0032301	mitotic recombination:nucleus:mismatch repair:mismatched DNA binding:mismatch repair complex:old GO:double-stranded DNA binding:ATP binding:MutSalpha complex	L:Replication, recombination and repair	COG0249(that it carries out the mismatch recognition step. This protein has a weak ATPase activity (By similarity))	PF00488.24,PF05192.21,PF05190.21,PF01624.23,PF05188.20	MutS domain V:MutS domain III:MutS family domain IV:MutS domain I:MutS domain II
geneMaker00012807	chr4	3850564	3867632	XP_002532965.1	protease Do-like 7 [Ricinus communis]	sp|Q8RY22|DEGP7_ARATH	Protease Do-like 7 OS=Arabidopsis thaliana OX=3702 GN=DEGP7 PE=2 SV=1	--	--	GO:0004252,GO:0005634,GO:0006508	serine-type endopeptidase activity:nucleus:proteolysis	O:Posttranslational modification, protein turnover, chaperones	COG0265(Serine protease)	PF12812.10,PF13365.9,PF13180.9,PF00595.27,PF02163.25,PF17820.4	PDZ-like domain:Trypsin-like peptidase domain:PDZ domain:PDZ domain:Peptidase family M50:PDZ domain
geneMaker00012805	chr4	2298288	2302287	XP_043811262.1	uncharacterized protein LOC110611772 [Manihot esculenta]	--	--	--	--	--	--	S:Function unknown	ENOG411141Y(-)	--	--
geneMaker00012800	chr4	2529619	2536851	RXH80370.1	hypothetical protein DVH24_041517 [Malus domestica]	sp|O65041|UBA3_ARATH	NEDD8-activating enzyme E1 catalytic subunit OS=Arabidopsis thaliana OX=3702 GN=ECR1 PE=1 SV=2	ko04120	Ubiquitin mediated proteolysis	GO:0047560,GO:0030148,GO:0045116,GO:0019781,GO:0016021,GO:0005737,GO:0032446,GO:0016740,GO:0016413,GO:0006666,GO:0005634,GO:0005524	3-dehydrosphinganine reductase activity:sphingolipid biosynthetic process:protein neddylation:NEDD8 activating enzyme activity:integral component of membrane:cytoplasm:protein modification by small protein conjugation:transferase activity:O-acetyltransferase activity:3-keto-sphinganine metabolic process:nucleus:ATP binding	H:Coenzyme transport and metabolism	COG0476(small protein activating enzyme activity)	PF13839.9,PF00899.24,PF08825.13,PF14416.9	GDSL/SGNH-like Acyl-Esterase family found in Pmr5 and Cas1p:ThiF family:E2 binding domain:PMR5 N terminal Domain
geneMaker00000434	chr3	22092	39264	XP_015572226.2	sister chromatid cohesion 1 protein 4 isoform X2 [Ricinus communis]	sp|Q8W1Y0|SSC14_ARATH	Sister chromatid cohesion 1 protein 4 OS=Arabidopsis thaliana OX=3702 GN=SYN4 PE=2 SV=1	--	--	GO:1990414,GO:0005634,GO:0003682,GO:0008278,GO:0007062	replication-born double-strand break repair via sister chromatid exchange:nucleus:chromatin binding:cohesin complex:sister chromatid cohesion	S:Function unknown	ENOG410XRB4(Doublestrandbreak repair protein rad21)	PF04825.16	N terminus of Rad21 / Rec8 like protein
geneMaker00000436	chr3	5888868	5891610	XP_021654142.1	uncharacterized protein LOC110645330 [Hevea brasiliensis]	--	--	--	--	--	--	S:Function unknown	ENOG4111MHJ(-)	--	--
geneMaker00015479	chr16	4868152	4872433	KAF9683608.1	hypothetical protein SADUNF_Sadunf04G0031600 [Salix dunnii]	sp|Q9SGP2|HSL1_ARATH	Receptor-like protein kinase HSL1 OS=Arabidopsis thaliana OX=3702 GN=HSL1 PE=1 SV=1	--	--	GO:0006468,GO:0005886,GO:0016021,GO:0005524,GO:0004672	protein phosphorylation:plasma membrane:integral component of membrane:ATP binding:protein kinase activity	S:Function unknown	COG4886(leucine Rich Repeat)	PF00069.28,PF07714.20,PF13855.9,PF12799.10,PF08263.15	Protein kinase domain:Protein tyrosine and serine/threonine kinase:Leucine rich repeat:Leucine Rich repeats (2 copies):Leucine rich repeat N-terminal domain
geneMaker00013867	chr8	1970278	1972762	XP_022926288.1	sm-like protein LSM4 isoform X1 [Cucurbita moschata]	sp|Q43582|LSM4_TOBAC	Probable U6 snRNA-associated Sm-like protein LSm4 OS=Nicotiana tabacum OX=4097 PE=2 SV=1	ko03018,ko03040	RNA degradation:Spliceosome	GO:0005681,GO:0000956,GO:0003723,GO:0000398	spliceosomal complex:nuclear-transcribed mRNA catabolic process:RNA binding:mRNA splicing, via spliceosome	K:Transcription	ENOG4111TZU(U6 snRNA-associated Sm-like protein)	PF01423.25	LSM domain
geneMaker00011593	chr6	1479359	1482114	XP_002522905.1	uncharacterized protein LOC8282853 isoform X2 [Ricinus communis]	--	--	--	--	--	--	S:Function unknown	ENOG410YHCZ(-)	--	--
geneMaker00015292	chr16	5634214	5635004	TXG67140.1	hypothetical protein EZV62_008415 [Acer yangbiense]	sp|P10978|POLX_TOBAC	Retrovirus-related Pol polyprotein from transposon TNT 1-94 OS=Nicotiana tabacum OX=4097 PE=2 SV=1	--	--	GO:0008194,GO:0016021,GO:0140359,GO:0008270,GO:0003676	UDP-glycosyltransferase activity:integral component of membrane:ABC-type transmembrane transporter activity:zinc ion binding:nucleic acid binding	L:Replication, recombination and repair,S:Function unknown,S:Function unknown	COG2801(Retrotransposon protein):ENOG410Z7KJ(-):ENOG410ZPTD(Zinc knuckle)	--	--
geneMaker00015290	chr16	5885076	5892937	XP_012091820.1	protein HIGH CHLOROPHYLL FLUORESCENCE PHENOTYPE 173, chloroplastic [Jatropha curcas]	sp|Q8W4D6|HC173_ARATH	Protein HIGH CHLOROPHYLL FLUORESCENCE PHENOTYPE 173, chloroplastic OS=Arabidopsis thaliana OX=3702 GN=HCF173 PE=1 SV=1	--	--	GO:0010257,GO:0051082	NADH dehydrogenase complex assembly:unfolded protein binding	G:Carbohydrate transport and metabolism,M:Cell wall/membrane/envelope biogenesis	COG0702(epimerase dehydratase):COG0702(epimerase dehydratase)	PF08547.15,PF13460.9,PF05368.16,PF01370.24	Complex I intermediate-associated protein 30 (CIA30):NAD(P)H-binding:NmrA-like family:NAD dependent epimerase/dehydratase family
geneMaker00015291	chr16	2775178	2783140	KAH8498785.1	hypothetical protein H0E87_017639 [Populus deltoides]	sp|P34893|CH10_ARATH	10 kDa chaperonin, mitochondrial OS=Arabidopsis thaliana OX=3702 GN=CPN10 PE=1 SV=1	--	--	--	--	S:Function unknown	ENOG410Y0MN(-)	PF00166.24	Chaperonin 10 Kd subunit
geneMaker00016926	chr1	12067175	12067979	KCW63691.1	hypothetical protein EUGRSUZ_G01343 [Eucalyptus grandis]	sp|K7NBW3|74AC1_SIRGR	Mogroside IE synthase OS=Siraitia grosvenorii OX=190515 GN=UGT74AC1 PE=1 SV=1	--	--	GO:0080043,GO:0008194,GO:0080044	quercetin 3-O-glucosyltransferase activity:UDP-glycosyltransferase activity:quercetin 7-O-glucosyltransferase activity	S:Function unknown	COG1819(Transferase)	--	--
geneMaker00007833	chr2	13199878	13202533	XP_021617185.1	organic cation/carnitine transporter 7 [Manihot esculenta]	sp|Q940M4|OCT7_ARATH	Organic cation/carnitine transporter 7 OS=Arabidopsis thaliana OX=3702 GN=OCT7 PE=2 SV=1	--	--	GO:0022857,GO:0016021	transmembrane transporter activity:integral component of membrane	G:Carbohydrate transport and metabolism	ENOG410ZVDQ(SV2 related protein homolog)	PF07690.19,PF00083.27,PF12832.10	Major Facilitator Superfamily:Sugar (and other) transporter:MFS_1 like family
geneMaker00012022	chr6	1919442	1924930	XP_012079693.1	eukaryotic translation initiation factor 2D isoform X1 [Jatropha curcas]	sp|P0CL18|EIF2D_RABIT	Eukaryotic translation initiation factor 2D OS=Oryctolagus cuniculus OX=9986 GN=EIF2D PE=1 SV=1	--	--	GO:0001731,GO:0003723,GO:0003743	formation of translation preinitiation complex:RNA binding:translation initiation factor activity	J:Translation, ribosomal structure and biogenesis	ENOG410XSAV(translation Initiation Factor)	PF01253.25,PF17832.4	Translation initiation factor SUI1:Pre-PUA-like domain
geneMaker00012029	chr6	648356	651470	XP_007202233.1	uncharacterized protein LOC18771356 [Prunus persica]	--	--	--	--	--	--	S:Function unknown	ENOG410YMJT(Early fruit mRNA)	--	--
geneMaker00007256	chr2	10392875	10395136	XP_021635633.1	histidine-containing phosphotransfer protein 1-like [Hevea brasiliensis]	sp|Q9ZNV9|AHP1_ARATH	Histidine-containing phosphotransfer protein 1 OS=Arabidopsis thaliana OX=3702 GN=AHP1 PE=1 SV=1	ko04075	Plant hormone signal transduction	GO:0005737,GO:0031418,GO:0006468,GO:0009736,GO:0051213,GO:0000160,GO:0005829,GO:0016705,GO:0016310,GO:0004674,GO:0009927,GO:0032440,GO:0043424,GO:0005506,GO:0005634,GO:0005524	cytoplasm:L-ascorbic acid binding:protein phosphorylation:cytokinin-activated signaling pathway:dioxygenase activity:phosphorelay signal transduction system:cytosol:oxidoreductase activity, acting on paired donors, with incorporation or reduction of molecular oxygen:phosphorylation:protein serine/threonine kinase activity:histidine phosphotransfer kinase activity:2-alkenal reductase [NAD(P)] acti…	T:Signal transduction mechanisms	COG2198(Histidine kinase)	PF01627.26	Hpt domain
geneMaker00007701	chr2	3135406	3138505	XP_037493856.1	uncharacterized protein LOC105647814 isoform X2 [Jatropha curcas]	--	--	--	--	GO:0016021	integral component of membrane	S:Function unknown	ENOG411181N(-)	--	--
geneMaker00017694	chr12	2287332	2291077	XP_034926434.1	uncharacterized protein At5g41620-like isoform X1 [Populus alba]	sp|Q66GQ2|Y5162_ARATH	Uncharacterized protein At5g41620 OS=Arabidopsis thaliana OX=3702 GN=At5g41620 PE=2 SV=2	--	--	--	--	S:Function unknown	ENOG410YF2F(intracellular protein transport protein)	--	--
geneMaker00008698	chr9	1495006	1498022	XP_021634527.1	glutamate dehydrogenase 2 [Manihot esculenta]	sp|Q38946|DHE2_ARATH	Glutamate dehydrogenase 2 OS=Arabidopsis thaliana OX=3702 GN=GDH2 PE=1 SV=1	ko00220,ko00250,ko00910	Arginine biosynthesis:Alanine, aspartate and glutamate metabolism:Nitrogen metabolism	GO:0016639,GO:0006520,GO:0004352,GO:0005739,GO:0000166,GO:0006538	oxidoreductase activity, acting on the CH-NH2 group of donors, NAD or NADP as acceptor:cellular amino acid metabolic process:glutamate dehydrogenase (NAD+) activity:mitochondrion:nucleotide binding:glutamate catabolic process	E:Amino acid transport and metabolism	COG0334(oxidoreductase activity, acting on the CH-NH2 group of donors, NAD or NADP as acceptor)	PF00208.24,PF02812.21	Glutamate/Leucine/Phenylalanine/Valine dehydrogenase:Glu/Leu/Phe/Val dehydrogenase, dimerisation domain
geneMaker00008690	chr9	1489819	1494146	XP_021591983.1	uncharacterized protein LOC110599730 [Manihot esculenta]	sp|Q6GQ39|TM135_XENLA	Transmembrane protein 135 OS=Xenopus laevis OX=8355 GN=tmem135 PE=2 SV=1	--	--	GO:0016021	integral component of membrane	S:Function unknown	ENOG4111F8A(-)	PF02466.22,PF15982.8	Tim17/Tim22/Tim23/Pmp24 family:N-terminal cysteine-rich region of Transmembrane protein 135
geneMaker00000581	chr3	3518920	3522829	XP_021661897.1	beta-glucosidase 44-like [Hevea brasiliensis]	sp|Q9LV33|BGL44_ARATH	Beta-glucosidase 44 OS=Arabidopsis thaliana OX=3702 GN=BGLU44 PE=2 SV=1	ko00460,ko00500,ko00999	Cyanoamino acid metabolism:Starch and sucrose metabolism:Biosynthesis of secondary metabolites - unclassified	GO:0005975,GO:0008422,GO:0004553	carbohydrate metabolic process:beta-glucosidase activity:hydrolase activity, hydrolyzing O-glycosyl compounds	G:Carbohydrate transport and metabolism	COG2723(beta-glucosidase)	PF00232.21	Glycosyl hydrolase family 1
geneMaker00007150	chr2	10312185	10316892	XP_040995819.1	glutamine synthetase leaf isozyme, chloroplastic [Juglans microcarpa x Juglans regia]	sp|P15102|GLNA4_PHAVU	Glutamine synthetase leaf isozyme, chloroplastic OS=Phaseolus vulgaris OX=3885 PE=2 SV=1	ko00630,ko00220,ko00250,ko00910	Glyoxylate and dicarboxylate metabolism:Arginine biosynthesis:Alanine, aspartate and glutamate metabolism:Nitrogen metabolism	GO:0004356,GO:0005737,GO:0005524,GO:0006542	glutamate-ammonia ligase activity:cytoplasm:ATP binding:glutamine biosynthetic process	E:Amino acid transport and metabolism	COG0174(glutamine synthetase)	PF03951.22	Glutamine synthetase, beta-Grasp domain
geneMaker00005521	chr5	2702025	2702378	AAN40746.1	tonoplast intrinsic protein [Kandelia candel]	sp|P25818|TIP11_ARATH	Aquaporin TIP1-1 OS=Arabidopsis thaliana OX=3702 GN=TIP1-1 PE=1 SV=1	--	--	GO:0016021,GO:0015267	integral component of membrane:channel activity	G:Carbohydrate transport and metabolism	COG0580(Channel that permits osmotically driven movement of water in both directions. It is involved in the osmoregulation and in the maintenance of cell turgor during volume expansion in rapidly growing cells. It mediates rapid entry or exit of water in response to abrupt changes in osmolarity (By similarity))	--	--
geneMaker00005520	chr5	3110740	3112017	XP_021666867.1	DNA topoisomerase 6 subunit A [Hevea brasiliensis]	sp|Q9LZ03|TOP6A_ARATH	DNA topoisomerase 6 subunit A OS=Arabidopsis thaliana OX=3702 GN=TOP6A PE=1 SV=1	--	--	GO:0000228,GO:0009330,GO:0042138,GO:0005634,GO:0000287,GO:0000706,GO:0006265,GO:0003677,GO:0007131,GO:0005694,GO:0003918,GO:0005524	nuclear chromosome:DNA topoisomerase complex (ATP-hydrolyzing):meiotic DNA double-strand break formation:nucleus:magnesium ion binding:meiotic DNA double-strand break processing:DNA topological change:DNA binding:reciprocal meiotic recombination:chromosome:DNA topoisomerase type II (ATP-hydrolyzing) activity:ATP binding	L:Replication, recombination and repair	COG1697(DNA topoisomerase VI, subunit A)	PF04406.17	Type IIB DNA topoisomerase
geneMaker00014715	chr10	1533678	1533950	--	--	--	--	--	--	--	--	--	--	--	--
geneMaker00014716	chr10	2098821	2102839	XP_012466321.1	PREDICTED: E3 ubiquitin-protein ligase At4g11680-like [Gossypium raimondii]	sp|Q8GUU2|RIE1_ARATH	E3 ubiquitin protein ligase RIE1 OS=Arabidopsis thaliana OX=3702 GN=RIE1 PE=2 SV=1	--	--	GO:0016021,GO:0008270	integral component of membrane:zinc ion binding	O:Posttranslational modification, protein turnover, chaperones	ENOG41121N2(zinc ion binding)	PF13639.9,PF17123.8,PF12678.10,PF13923.9,PF00097.28,PF13445.9,PF14634.9	Ring finger domain:RING-like zinc finger:RING-H2 zinc finger domain:Zinc finger, C3HC4 type (RING finger):Zinc finger, C3HC4 type (RING finger):RING-type zinc-finger:zinc-RING finger domain
geneMaker00000861	chr3	11607175	11609667	XP_012086515.2	uncharacterized protein LOC105645509 isoform X1 [Jatropha curcas]	--	--	--	--	GO:0033615,GO:0016021,GO:0032592	mitochondrial proton-transporting ATP synthase complex assembly:integral component of membrane:integral component of mitochondrial membrane	S:Function unknown	ENOG4111HEE(transmembrane protein 70)	PF06979.15	TMEM70/TMEM186/TMEM223 protein family
geneMaker00015570	chr16	1076111	1085699	PON62790.1	Glycogen/starch/alpha-glucan phosphorylase [Trema orientale]	sp|P32811|PHSH_SOLTU	Alpha-glucan phosphorylase, H isozyme OS=Solanum tuberosum OX=4113 PE=1 SV=1	ko00500	Starch and sucrose metabolism	GO:0005737,GO:0005975,GO:0005980,GO:0102250,GO:0030170,GO:0008184,GO:0102499	cytoplasm:carbohydrate metabolic process:glycogen catabolic process:linear malto-oligosaccharide phosphorylase activity:pyridoxal phosphate binding:glycogen phosphorylase activity:SHG alpha-glucan phosphorylase activity	G:Carbohydrate transport and metabolism	COG0058(Phosphorylase is an important allosteric enzyme in carbohydrate metabolism. Enzymes from different sources differ in their regulatory mechanisms and in their natural substrates. However, all known phosphorylases share catalytic and structural properties (By similarity))	PF00343.23	Carbohydrate phosphorylase
geneMaker00001342	chr3	3924224	3932922	XP_020532371.1	uncharacterized protein LOC105650646 isoform X2 [Jatropha curcas]	sp|Q7M3S9|RNGB_DICDI	RING finger protein B OS=Dictyostelium discoideum OX=44689 GN=rngB PE=2 SV=2	--	--	GO:0016021	integral component of membrane	S:Function unknown	ENOG410XSFH(RING)	PF10269.12	Transmembrane Fragile-X-F protein
geneMaker00013059	chr8	9205839	9208241	XP_021636066.1	cytochrome b561 and DOMON domain-containing protein At5g35735-like [Hevea brasiliensis]	sp|Q9FKH6|B561P_ARATH	Cytochrome b561 and DOMON domain-containing protein At5g35735 OS=Arabidopsis thaliana OX=3702 GN=At5g35735 PE=2 SV=1	--	--	GO:0016021,GO:0046872	integral component of membrane:metal ion binding	S:Function unknown	ENOG410XR70(Ferric-chelate reductase)	PF04526.16,PF03188.19	Protein of unknown function (DUF568):Eukaryotic cytochrome b561
geneMaker00013052	chr8	645944	649508	XP_012086502.1	60S ribosomal protein L18a-like protein [Jatropha curcas]	sp|Q8L9S1|R18AL_ARATH	60S ribosomal protein L18a-like protein OS=Arabidopsis thaliana OX=3702 GN=At1g29970 PE=2 SV=2	--	--	GO:0016021,GO:0005840	integral component of membrane:ribosome	S:Function unknown	ENOG41122XG(60s ribosomal protein)	--	--
geneMaker00007318	chr2	8938367	8950443	XP_012077651.1	uncharacterized protein LOC105638454 isoform X1 [Jatropha curcas]	sp|Q0CBM7|FAEA_ASPTN	Probable feruloyl esterase A OS=Aspergillus terreus (strain NIH 2624 / FGSC A1156) OX=341663 GN=faeA PE=3 SV=1	--	--	GO:0006629	lipid metabolic process	S:Function unknown	ENOG410ZPWG(phosphatidylcholine 1-acylhydrolase activity)	PF01764.28,PF00168.33	Lipase (class 3):C2 domain
geneMaker00007315	chr2	10395569	10399891	XP_021635700.1	uncharacterized protein LOC110631955 [Hevea brasiliensis]	sp|Q8RY23|NSH3_ARATH	Nucleoside hydrolase 3 OS=Arabidopsis thaliana OX=3702 GN=NSH3 PE=1 SV=1	--	--	GO:0016799	hydrolase activity, hydrolyzing N-glycosyl compounds	F:Nucleotide transport and metabolism	COG1957(nucleoside hydrolase)	PF01156.22	Inosine-uridine preferring nucleoside hydrolase
geneMaker00007520	chr2	10614201	10626205	XP_021679524.1	uncharacterized protein LOC110664235 isoform X2 [Hevea brasiliensis]	sp|A0A0P0X9Z7|CWZF7_ORYSJ	Cysteine-tryptophan domain-containing zinc finger protein 7 OS=Oryza sativa subsp. japonica OX=39947 GN=CWZF7 PE=1 SV=2	--	--	GO:0008270	zinc ion binding	S:Function unknown	ENOG4111YF4(CW-type Zinc Finger)	PF07496.18	CW-type Zinc Finger
geneMaker00017199	chr1	13449167	13454644	XP_034903237.1	hippocampus abundant transcript-like protein 1 [Populus alba]	sp|Q96MC6|MF14A_HUMAN	Hippocampus abundant transcript 1 protein OS=Homo sapiens OX=9606 GN=MFSD14A PE=1 SV=2	--	--	GO:0022857,GO:0016021	transmembrane transporter activity:integral component of membrane	G:Carbohydrate transport and metabolism,U:Intracellular trafficking, secretion, and vesicular transport	ENOG410ZVCA(solute carrier family 46):ENOG41101QS(Major Facilitator Superfamily)	PF07690.19	Major Facilitator Superfamily
geneMaker00012254	chr11	7844416	7850907	KAA3480124.1	lysine--tRNA ligase-like isoform X3 [Gossypium australe]	sp|Q9ZPI1|SYKC_ARATH	Lysine--tRNA ligase, cytoplasmic OS=Arabidopsis thaliana OX=3702 GN=At3g11710 PE=1 SV=1	ko00970	Aminoacyl-tRNA biosynthesis	GO:0004824,GO:0005737,GO:0006430,GO:0005524,GO:0003677	lysine-tRNA ligase activity:cytoplasm:lysyl-tRNA aminoacylation:ATP binding:DNA binding	J:Translation, ribosomal structure and biogenesis	COG1190(lysyl-trna synthetase)	PF00152.23,PF01336.28	tRNA synthetases class II (D, K and N):OB-fold nucleic acid binding domain
geneMaker00000829	chr3	2656793	2660405	RYR64919.1	hypothetical protein Ahy_A03g010938 [Arachis hypogaea]	sp|P42745|UBC2_ARATH	Ubiquitin-conjugating enzyme E2 2 OS=Arabidopsis thaliana OX=3702 GN=UBC2 PE=2 SV=1	ko04120	Ubiquitin mediated proteolysis	GO:0016740,GO:0005524	transferase activity:ATP binding	O:Posttranslational modification, protein turnover, chaperones	COG5078(ubiquitin-conjugating enzyme)	PF00179.29	Ubiquitin-conjugating enzyme
geneMaker00017374	chr17	4965423	4971181	XP_048230745.1	homeobox-leucine zipper protein MERISTEM L1 isoform X3 [Ricinus communis]	sp|Q93V99|PDF2_ARATH	Homeobox-leucine zipper protein PROTODERMAL FACTOR 2 OS=Arabidopsis thaliana OX=3702 GN=PDF2 PE=1 SV=1	--	--	GO:0005634,GO:0008289,GO:0000981,GO:0003677	nucleus:lipid binding:RNA polymerase II transcription factor activity, sequence-specific DNA binding:DNA binding	K:Transcription	ENOG411107H(Homeobox-leucine zipper protein)	PF01852.22,PF00046.32	START domain:Homeodomain
geneMaker00009641	chr12	7002387	7004349	XP_021644822.1	probable glycerol-3-phosphate acyltransferase 3 [Hevea brasiliensis]	sp|Q9FZ22|GPAT2_ARATH	Probable glycerol-3-phosphate acyltransferase 2 OS=Arabidopsis thaliana OX=3702 GN=GPAT2 PE=2 SV=1	ko00564,ko00561	Glycerophospholipid metabolism:Glycerolipid metabolism	GO:0016021,GO:0016746	integral component of membrane:transferase activity, transferring acyl groups	I:Lipid transport and metabolism	ENOG410YBBE(glycerol-3-phosphate acyltransferase)	PF01553.24	Acyltransferase
geneMaker00013537	chr8	385237	391850	XP_025012082.2	cyclin-T1-3 [Ricinus communis]	sp|Q9FKE6|CCT15_ARATH	Cyclin-T1-5 OS=Arabidopsis thaliana OX=3702 GN=CYCT1-5 PE=1 SV=2	--	--	GO:0016538,GO:0006357,GO:0051301,GO:0007049	cyclin-dependent protein serine/threonine kinase regulator activity:regulation of transcription from RNA polymerase II promoter:cell division:cell cycle	D:Cell cycle control, cell division, chromosome partitioning,K:Transcription,L:Replication, recombination and repair	COG5333(Component of the Mediator complex, a coactivator involved in regulated gene transcription of nearly all RNA polymerase II-dependent genes. Mediator functions as a bridge to convey information from gene-specific regulatory proteins to the basal RNA polymerase II transcription machinery. Mediator is recruited to promoters by direct interactions with regulatory proteins and serves as a scaff…	PF00134.26,PF02984.22	Cyclin, N-terminal domain:Cyclin, C-terminal domain
geneMaker00012822	chr4	2517794	2520193	XP_021670827.1	peroxiredoxin-2F, mitochondrial-like [Hevea brasiliensis]	sp|Q9M7T0|PRX2F_ARATH	Peroxiredoxin-2F, mitochondrial OS=Arabidopsis thaliana OX=3702 GN=PRXIIF PE=1 SV=2	--	--	GO:0005737,GO:0005739,GO:0004601,GO:0042744,GO:0008379,GO:0034599,GO:0045454	cytoplasm:mitochondrion:peroxidase activity:hydrogen peroxide catabolic process:thioredoxin peroxidase activity:cellular response to oxidative stress:cell redox homeostasis	O:Posttranslational modification, protein turnover, chaperones	COG0678(peroxiredoxin)	PF08534.13,PF00578.24	Redoxin:AhpC/TSA family
geneMaker00006194	chr5	2976612	2979466	XP_021619709.1	zinc finger protein JACKDAW [Manihot esculenta]	sp|Q700D2|IDD10_ARATH	Zinc finger protein JACKDAW OS=Arabidopsis thaliana OX=3702 GN=JKD PE=1 SV=1	--	--	GO:0003700,GO:0005634,GO:0046872	transcription factor activity, sequence-specific DNA binding:nucleus:metal ion binding	S:Function unknown	COG5048(Zinc finger protein)	PF00096.29,PF12171.11	Zinc finger, C2H2 type:Zinc-finger double-stranded RNA-binding
geneMaker00006197	chr5	3378886	3381167	EEF50863.1	somatic embryogenesis receptor kinase, putative [Ricinus communis]	sp|Q9XI96|PERK7_ARATH	Proline-rich receptor-like protein kinase PERK7 OS=Arabidopsis thaliana OX=3702 GN=PERK7 PE=2 SV=1	--	--	GO:0004675,GO:0004674,GO:0006468,GO:0016021,GO:0005524	transmembrane receptor protein serine/threonine kinase activity:protein serine/threonine kinase activity:protein phosphorylation:integral component of membrane:ATP binding	T:Signal transduction mechanisms	COG0515(Serine Threonine protein kinase)	PF07714.20,PF00069.28,PF17667.4	Protein tyrosine and serine/threonine kinase:Protein kinase domain:Fungal protein kinase
geneMaker00008592	chr9	2010154	2011988	XP_002511219.2	mitochondrial pyruvate carrier 1 [Ricinus communis]	sp|Q949R9|MPC1_ARATH	Mitochondrial pyruvate carrier 1 OS=Arabidopsis thaliana OX=3702 GN=MPC1 PE=3 SV=1	--	--	GO:0005743,GO:0016021,GO:0006850	mitochondrial inner membrane:integral component of membrane:mitochondrial pyruvate transport	S:Function unknown	ENOG4111TU9(Brain protein 44-like)	PF03650.16	Mitochondrial pyruvate carriers
geneMaker00007079	chr2	7924991	7930538	XP_012065234.1	TBC1 domain family member 22B [Jatropha curcas]	sp|Q9NU19|TB22B_HUMAN	TBC1 domain family member 22B OS=Homo sapiens OX=9606 GN=TBC1D22B PE=1 SV=3	--	--	GO:0090630,GO:0005096	activation of GTPase activity:GTPase activator activity	S:Function unknown	ENOG410XQ68(TBC1 domain family member)	PF00566.21	Rab-GTPase-TBC domain
geneMaker00008771	chr9	1083938	1090677	XP_002510897.2	LRR receptor-like serine/threonine-protein kinase ERL1 [Ricinus communis]	sp|C0LGW6|ERL1_ARATH	LRR receptor-like serine/threonine-protein kinase ERL1 OS=Arabidopsis thaliana OX=3702 GN=ERL1 PE=1 SV=1	ko04016	MAPK signaling pathway - plant	GO:0017018,GO:0006468,GO:0033612,GO:0016021,GO:0004672,GO:0004708,GO:0005524	myosin phosphatase activity:protein phosphorylation:receptor serine/threonine kinase binding:integral component of membrane:protein kinase activity:MAP kinase kinase activity:ATP binding	S:Function unknown	COG4886(leucine Rich Repeat)	PF13855.9,PF00069.28,PF07714.20,PF12799.10,PF08263.15	Leucine rich repeat:Protein kinase domain:Protein tyrosine and serine/threonine kinase:Leucine Rich repeats (2 copies):Leucine rich repeat N-terminal domain
geneMaker00011029	chr1	2430647	2434272	XP_021642463.1	protein DETOXIFICATION 21-like [Hevea brasiliensis]	sp|Q8W488|DTX21_ARATH	Protein DETOXIFICATION 21 OS=Arabidopsis thaliana OX=3702 GN=DTX21 PE=1 SV=1	--	--	GO:0015297,GO:0016021,GO:0016020,GO:0022857,GO:0042910,GO:1990961	antiporter activity:integral component of membrane:membrane:transmembrane transporter activity:xenobiotic transporter activity:drug transmembrane export	V:Defense mechanisms	COG0534(Mate efflux family protein)	PF01554.21,PF14667.9	MatE:Polysaccharide biosynthesis C-terminal domain
geneMaker00014455	chr15	1404321	1406882	KAH9721491.1	myeloid leukemia factor [Citrus sinensis]	--	--	--	--	GO:0005737	cytoplasm	S:Function unknown	ENOG410XTYY(-)	PF10248.12	Myelodysplasia-myeloid leukemia factor 1-interacting protein
geneMaker00018454	chr11	3703891	3707199	OMO77351.1	hypothetical protein CCACVL1_15060 [Corchorus capsularis]	sp|Q9C613|SAMBA_ARATH	Protein SAMBA OS=Arabidopsis thaliana OX=3702 GN=SAMBA PE=1 SV=1	--	--	GO:0046621,GO:0010997	negative regulation of organ growth:anaphase-promoting complex binding	S:Function unknown	ENOG410Z6S4(-)	--	--
geneMaker00012599	chr4	2212354	2212695	XP_008224276.1	PREDICTED: protein RDM1 [Prunus mume]	sp|Q9LUJ3|RDM1_ARATH	Protein RDM1 OS=Arabidopsis thaliana OX=3702 GN=RDM1 PE=1 SV=1	--	--	GO:0000419,GO:0005634,GO:0044030	DNA-directed RNA polymerase V complex:nucleus:regulation of DNA methylation	S:Function unknown	ENOG410XVRY(-)	PF09187.13	RNA-directed DNA methylation 1
geneMaker00003067	chr7	5634088	5635946	XP_021661120.1	peroxidase 64-like [Hevea brasiliensis]	sp|Q43872|PER64_ARATH	Peroxidase 64 OS=Arabidopsis thaliana OX=3702 GN=PER64 PE=1 SV=1	ko00940	Phenylpropanoid biosynthesis	GO:0020037,GO:0140825,GO:0004601,GO:0005576,GO:0042744,GO:0009505,GO:0046872,GO:0006979	heme binding:old GO:peroxidase activity:extracellular region:hydrogen peroxide catabolic process:plant-type cell wall:metal ion binding:response to oxidative stress	G:Carbohydrate transport and metabolism	ENOG410YE7F(peroxidase)	PF00141.26	Peroxidase
geneMaker00007819	chr2	522574	524800	XP_043711803.1	peptidyl-prolyl cis-trans isomerase Pin1 [Telopea speciosissima]	sp|Q94G00|PIN1_MALDO	Peptidyl-prolyl cis-trans isomerase Pin1 OS=Malus domestica OX=3750 GN=PIN1 PE=2 SV=1	--	--	GO:0003755	peptidyl-prolyl cis-trans isomerase activity	--	--	PF00639.24,PF13616.9,PF13145.9	PPIC-type PPIASE domain:PPIC-type PPIASE domain:PPIC-type PPIASE domain
geneMaker00012047	chr6	5372657	5376542	XP_012071970.1	protein LTV1 homolog [Jatropha curcas]	sp|Q6NSQ7|LTV1_MOUSE	Protein LTV1 homolog OS=Mus musculus OX=10090 GN=Ltv1 PE=1 SV=2	--	--	GO:0042274	ribosomal small subunit biogenesis	S:Function unknown,S:Function unknown	ENOG410ZZEB(-):ENOG410XP9T(LTV1 homolog (S. cerevisiae))	PF04180.17	Low temperature viability protein
geneMaker00000737	chr3	117491	122534	KAH8480626.1	hypothetical protein H0E87_030772 [Populus deltoides]	sp|Q9LIP9|GFAT1_ARATH	Glutamine--fructose-6-phosphate aminotransferase [isomerizing] 1 OS=Arabidopsis thaliana OX=3702 GN=GFAT1 PE=2 SV=1	ko00520,ko00250	Amino sugar and nucleotide sugar metabolism:Alanine, aspartate and glutamate metabolism	GO:0006487,GO:0097367,GO:1901135,GO:0004360,GO:0006541,GO:0006047,GO:0008483,GO:0006002	protein N-linked glycosylation:carbohydrate derivative binding:carbohydrate derivative metabolic process:glutamine-fructose-6-phosphate transaminase (isomerizing) activity:glutamine metabolic process:UDP-N-acetylglucosamine metabolic process:transaminase activity:fructose 6-phosphate metabolic process	M:Cell wall/membrane/envelope biogenesis	COG0449(Catalyzes the first step in hexosamine metabolism, converting fructose-6P into glucosamine-6P using glutamine as a nitrogen source (By similarity))	PF01380.25	SIS domain
geneMaker00015493	chr16	3037914	3043487	XP_021664753.1	putative axial regulator YABBY 2 isoform X2 [Hevea brasiliensis]	sp|Q9XFB0|YAB2_ARATH	Putative axial regulator YABBY 2 OS=Arabidopsis thaliana OX=3702 GN=YAB2 PE=1 SV=1	--	--	GO:0032502,GO:0003677	developmental process:DNA binding	K:Transcription	ENOG410YHWI(axial regulator YABBY)	PF04690.16,PF09011.13,PF00505.22	YABBY protein:HMG-box domain:HMG (high mobility group) box
geneMaker00011315	chr1	1895085	1898086	KAB5512099.1	hypothetical protein DKX38_029127 [Salix brachista]	sp|Q9SRT0|PUB9_ARATH	U-box domain-containing protein 9 OS=Arabidopsis thaliana OX=3702 GN=PUB9 PE=1 SV=1	--	--	GO:0005737,GO:0005634,GO:0004842	cytoplasm:nucleus:ubiquitin-protein transferase activity	S:Function unknown	ENOG410YG40(Ubox domain-containing protein)	PF04564.18,PF00514.26,PF20168.1	U-box domain:Armadillo/beta-catenin-like repeat:Sister chromatid cohesion protein PDS5 protein
geneMaker00007102	chr2	582762	596054	KAH7519955.1	hypothetical protein FEM48_Zijuj08G0092200 [Ziziphus jujuba var. spinosa]	sp|Q9SD34|C3H44_ARATH	Zinc finger CCCH domain-containing protein 44 OS=Arabidopsis thaliana OX=3702 GN=At3g51120 PE=2 SV=3	--	--	GO:0016593,GO:0016021,GO:0046872,GO:1990269,GO:0003677	Cdc73/Paf1 complex:integral component of membrane:metal ion binding:RNA polymerase II C-terminal domain phosphoserine binding:DNA binding	S:Function unknown,S:Function unknown	ENOG41120EC(GYF domain-containing protein):ENOG410Y9MZ(Plus3)	PF05277.15,PF03126.21,PF02201.21,PF02213.19	Protein of unknown function (DUF726):Plus-3 domain:SWIB/MDM2 domain:GYF domain
geneMaker00011312	chr1	2509954	2511876	XP_012070321.1	protein TRI1 [Jatropha curcas]	sp|Q08747|UAF30_YEAST	Upstream activation factor subunit UAF30 OS=Saccharomyces cerevisiae (strain ATCC 204508 / S288c) OX=559292 GN=UAF30 PE=1 SV=1	--	--	--	--	B:Chromatin structure and dynamics	COG5531(SWI SNF related, matrix associated, actin dependent regulator of chromatin, subfamily d, member)	PF02201.21	SWIB/MDM2 domain
geneMaker00011310	chr1	428352	432987	XP_002512485.1	importin subunit alpha-1a isoform X1 [Ricinus communis]	sp|Q9SLX0|IMA1B_ORYSJ	Importin subunit alpha-1b OS=Oryza sativa subsp. japonica OX=39947 GN=Os05g0155601 PE=1 SV=2	ko03013	RNA transport	GO:0005737,GO:0008139,GO:0005634,GO:0006606,GO:0006607,GO:0061608	cytoplasm:nuclear localization sequence binding:nucleus:protein import into nucleus:NLS-bearing protein import into nucleus:nuclear import signal receptor activity	U:Intracellular trafficking, secretion, and vesicular transport	COG5064(importin subunit alpha)	PF00514.26,PF01749.23,PF13513.9,PF13646.9,PF16186.8,PF02985.25	Armadillo/beta-catenin-like repeat:Importin beta binding domain:HEAT-like repeat:HEAT repeats:Atypical Arm repeat:HEAT repeat
geneMaker00007334	chr2	11798476	11799982	XP_021670700.1	protein SPIRAL1-like 2 [Hevea brasiliensis]	sp|B3H4F1|SP1L1_ARATH	Protein SPIRAL1-like 1 OS=Arabidopsis thaliana OX=3702 GN=SP1L1 PE=2 SV=1	--	--	GO:0010005,GO:0043622	cortical microtubule, transverse to long axis:cortical microtubule organization	S:Function unknown	ENOG410XU77(in maintaining the cortical microtubules organization essential for anisotropic cell growth)	--	--
geneMaker00007447	chr2	11636684	11638232	XP_021609747.1	probable xyloglucan endotransglucosylase/hydrolase protein 5 [Manihot esculenta]	sp|G5DAC7|XTH2_DIOKA	Xyloglucan endotransglucosylase protein 2 OS=Diospyros kaki OX=35925 GN=XTH2 PE=1 SV=1	--	--	GO:0042546,GO:0016021,GO:0048046,GO:0071555,GO:0016762,GO:0004553,GO:0010411	cell wall biogenesis:integral component of membrane:apoplast:cell wall organization:xyloglucan:xyloglucosyl transferase activity:hydrolase activity, hydrolyzing O-glycosyl compounds:xyloglucan metabolic process	G:Carbohydrate transport and metabolism	ENOG4110JM4(xyloglucan)	PF00722.24,PF06955.15	Glycosyl hydrolases family 16:Xyloglucan endo-transglycosylase (XET) C-terminus
geneMaker00001629	chr4	8559151	8569026	KAI5573135.1	hypothetical protein BDE02_10G059100 [Populus trichocarpa]	sp|P26369|U2AF2_MOUSE	Splicing factor U2AF 65 kDa subunit OS=Mus musculus OX=10090 GN=U2af2 PE=1 SV=3	ko03040	Spliceosome	GO:0016021,GO:0003723	integral component of membrane:RNA binding	S:Function unknown	ENOG4111H49(RRM)	PF00076.25	RNA recognition motif. (a.k.a. RRM, RBD, or RNP domain)
geneMaker00006313	chr17	6159441	6163459	KAG6777098.1	hypothetical protein POTOM_016900 [Populus tomentosa]	sp|Q9SGQ0|VOZ1_ARATH	Transcription factor VOZ1 OS=Arabidopsis thaliana OX=3702 GN=VOZ1 PE=1 SV=1	--	--	GO:0043565,GO:0031090,GO:0048193,GO:0048578,GO:0005802,GO:0006355,GO:0045893,GO:0006886,GO:0005484,GO:0005634	sequence-specific DNA binding:organelle membrane:Golgi vesicle transport:positive regulation of long-day photoperiodism, flowering:trans-Golgi network:regulation of transcription, DNA-templated:positive regulation of transcription, DNA-templated:intracellular protein transport:SNAP receptor activity:nucleus	S:Function unknown	ENOG410YAZS(one zinc finger protein)	PF02365.18	No apical meristem (NAM) protein
geneMaker00017282	chr1	10639207	10643101	XP_024443940.1	receptor protein kinase TMK1 [Populus trichocarpa]	sp|P43298|TMK1_ARATH	Receptor protein kinase TMK1 OS=Arabidopsis thaliana OX=3702 GN=TMK1 PE=1 SV=1	--	--	GO:0004674,GO:0006468,GO:0016021,GO:0005524,GO:0004672	protein serine/threonine kinase activity:protein phosphorylation:integral component of membrane:ATP binding:protein kinase activity	T:Signal transduction mechanisms	ENOG41102Z7(receptor protein kinase)	PF07714.20,PF00069.28,PF13855.9,PF08263.15,PF12799.10,PF02439.18	Protein tyrosine and serine/threonine kinase:Protein kinase domain:Leucine rich repeat:Leucine rich repeat N-terminal domain:Leucine Rich repeats (2 copies):Adenovirus E3 region protein CR2
geneMaker00001028	chr3	3854733	3864226	KAH1091584.1	hypothetical protein J1N35_018841 [Gossypium stocksii]	sp|Q9LS42|CASP_ARATH	Protein CASP OS=Arabidopsis thaliana OX=3702 GN=CASP PE=1 SV=2	--	--	GO:0006891,GO:0030173	intra-Golgi vesicle-mediated transport:integral component of Golgi membrane	U:Intracellular trafficking, secretion, and vesicular transport	ENOG410XPRP(Cut-like homeobox)	PF08172.15	CASP C terminal
geneMaker00002303	chr4	9915788	9916138	KAF3451106.1	hypothetical protein FNV43_RR07195 [Rhamnella rubrinervis]	sp|C7SFP6|ARGOS_BRARP	Protein AUXIN-REGULATED GENE INVOLVED IN ORGAN SIZE OS=Brassica rapa subsp. pekinensis OX=51351 GN=ARGOS PE=2 SV=2	--	--	GO:0005737,GO:0009725,GO:0046622,GO:0005634,GO:0016021	cytoplasm:response to hormone:positive regulation of organ growth:nucleus:integral component of membrane	S:Function unknown	ENOG4111AW2(auxin-regulated gene involved in organ size)	--	--
geneMaker00002657	chr14	3854900	3858821	XP_034890652.1	signal recognition particle subunit SRP72-like [Populus alba]	sp|P33731|SRP72_CANLF	Signal recognition particle subunit SRP72 OS=Canis lupus familiaris OX=9615 GN=SRP72 PE=1 SV=3	ko03060	Protein export	GO:0005786,GO:0008312,GO:0006614,GO:0005783	signal recognition particle, endoplasmic reticulum targeting:7S RNA binding:SRP-dependent cotranslational protein targeting to membrane:endoplasmic reticulum	U:Intracellular trafficking, secretion, and vesicular transport	ENOG410XRWI(Signal-recognition-particle assembly has a crucial role in targeting secretory proteins to the rough endoplasmic reticulum membrane (By similarity))	PF08492.15,PF17004.8,PF14559.9,PF12895.10	SRP72 RNA-binding domain:Putative TPR-like repeat:Tetratricopeptide repeat:Anaphase-promoting complex, cyclosome, subunit 3
geneMaker00005059	chr5	37211	42929	XP_021658640.1	CMP-sialic acid transporter 4-like isoform X3 [Hevea brasiliensis]	sp|B8B7Q4|CSTR2_ORYSI	CMP-sialic acid transporter 2 OS=Oryza sativa subsp. indica OX=39946 GN=CSTLP2 PE=3 SV=1	--	--	GO:0016021,GO:0030173,GO:0015165,GO:0000139	integral component of membrane:integral component of Golgi membrane:pyrimidine nucleotide-sugar transmembrane transporter activity:Golgi membrane	E:Amino acid transport and metabolism,G:Carbohydrate transport and metabolism	COG0697(membrane):COG0697(membrane)	PF04142.18,PF08449.14,PF00892.23	Nucleotide-sugar transporter:UAA transporter family:EamA-like transporter family
geneMaker00004900	chr5	8886225	8888144	XP_021627020.1	6-phosphogluconolactonase 3, chloroplastic [Manihot esculenta]	sp|Q84WW2|6PGL3_ARATH	6-phosphogluconolactonase 3, chloroplastic OS=Arabidopsis thaliana OX=3702 GN=PGL3 PE=1 SV=1	ko00030	Pentose phosphate pathway	GO:0005737,GO:0017057,GO:0006098,GO:0005975,GO:0009051	cytoplasm:6-phosphogluconolactonase activity:pentose-phosphate shunt:carbohydrate metabolic process:pentose-phosphate shunt, oxidative branch	G:Carbohydrate transport and metabolism	COG0363(Catalyzes the reversible isomerization-deamination of glucosamine 6-phosphate (GlcN6P) to form fructose 6-phosphate (Fru6P) and ammonium ion (By similarity))	PF01182.23	Glucosamine-6-phosphate isomerases/6-phosphogluconolactonase
geneMaker00003646	chr7	5585630	5591860	XP_025012837.1	inositol-pentakisphosphate 2-kinase isoform X1 [Ricinus communis]	sp|Q93YN9|IPPK_ARATH	Inositol-pentakisphosphate 2-kinase OS=Arabidopsis thaliana OX=3702 GN=IPK1 PE=1 SV=1	ko04070,ko00562	Phosphatidylinositol signaling system:Inositol phosphate metabolism	GO:0016310,GO:0005634,GO:0052746,GO:0035299,GO:0032958,GO:0046872,GO:0005524	phosphorylation:nucleus:inositol phosphorylation:inositol pentakisphosphate 2-kinase activity:inositol phosphate biosynthetic process:metal ion binding:ATP binding	S:Function unknown	ENOG410XSF2(inositol 1,3,4,5,6-pentakisphosphate 2-kinase)	PF06090.15,PF00403.29	Inositol-pentakisphosphate 2-kinase:Heavy-metal-associated domain
geneMaker00016483	chr1	8633515	8635099	XP_021656345.1	universal stress protein PHOS32-like [Hevea brasiliensis]	sp|Q8VYN9|PHO32_ARATH	Universal stress protein PHOS32 OS=Arabidopsis thaliana OX=3702 GN=PHOS32 PE=1 SV=1	--	--	--	--	T:Signal transduction mechanisms	ENOG410YI8C(universal stress protein)	PF00582.29	Universal stress protein family
geneMaker00016591	chr1	13049994	13051532	KAI6701197.1	hypothetical protein NL676_015521 [Syzygium grande]	sp|Q9LN49|KCS4_ARATH	3-ketoacyl-CoA synthase 4 OS=Arabidopsis thaliana OX=3702 GN=KCS4 PE=2 SV=1	ko04626,ko00062	Plant-pathogen interaction:Fatty acid elongation	GO:0006633,GO:0016021,GO:0102756,GO:0016747	fatty acid biosynthetic process:integral component of membrane:very-long-chain 3-ketoacyl-CoA synthase activity:transferase activity, transferring acyl groups other than amino-acyl groups	I:Lipid transport and metabolism	ENOG410Y5VH(3-ketoacyl-coa synthase)	PF08392.15,PF08541.13,PF02797.18,PF08545.13	FAE1/Type III polyketide synthase-like protein:3-Oxoacyl-[acyl-carrier-protein (ACP)] synthase III C terminal:Chalcone and stilbene synthases, C-terminal domain:3-Oxoacyl-[acyl-carrier-protein (ACP)] synthase III
geneMaker00010344	chr6	10105050	10106662	XP_021661869.1	pectinesterase QRT1-like [Hevea brasiliensis]	sp|Q9FM79|PME62_ARATH	Pectinesterase QRT1 OS=Arabidopsis thaliana OX=3702 GN=QRT1 PE=1 SV=1	ko00040	Pentose and glucuronate interconversions	GO:0042545,GO:0016021,GO:0052689,GO:0030599,GO:0045330,GO:0045490	cell wall modification:integral component of membrane:carboxylic ester hydrolase activity:pectinesterase activity:aspartyl esterase activity:pectin catabolic process	G:Carbohydrate transport and metabolism	COG4677(pectinesterase)	PF01095.22	Pectinesterase
geneMaker00012940	chr4	5397498	5401745	XP_021652695.1	probable polygalacturonase [Hevea brasiliensis]	sp|A7PZL3|PGLR_VITVI	Probable polygalacturonase OS=Vitis vinifera OX=29760 GN=GSVIVT00026920001 PE=1 SV=1	--	--	GO:0016021,GO:0005975,GO:0004650	integral component of membrane:carbohydrate metabolic process:polygalacturonase activity	M:Cell wall/membrane/envelope biogenesis	COG5434(Glycoside hydrolase family 28)	PF00295.20,PF12708.10	Glycosyl hydrolases family 28:Pectate lyase superfamily protein
geneMaker00007592	chr2	4366824	4372104	GKV17230.1	hypothetical protein SLEP1_g27763 [Shorea leprosula]	sp|A0L5Z9|RL17_MAGMM	50S ribosomal protein L17 OS=Magnetococcus marinus (strain ATCC BAA-1437 / JCM 17883 / MC-1) OX=156889 GN=rplQ PE=3 SV=1	ko03010	Ribosome	GO:0003735,GO:1990904,GO:0015934,GO:0006412,GO:0005840	structural constituent of ribosome:ribonucleoprotein complex:large ribosomal subunit:translation:ribosome	J:Translation, ribosomal structure and biogenesis	COG0203(50S ribosomal protein l17)	PF01196.22	Ribosomal protein L17
geneMaker00000819	chr3	6375180	6380111	XP_021608665.1	aspartate aminotransferase, cytoplasmic [Manihot esculenta]	sp|P46644|AAT3_ARATH	Aspartate aminotransferase 3, chloroplastic OS=Arabidopsis thaliana OX=3702 GN=ASP3 PE=1 SV=1	ko00220,ko00270,ko00330,ko00710,ko00950,ko00250,ko00360,ko00350,ko00960,ko00400	Arginine biosynthesis:Cysteine and methionine metabolism:Arginine and proline metabolism:Carbon fixation in photosynthetic organisms:Isoquinoline alkaloid biosynthesis:Alanine, aspartate and glutamate metabolism:Phenylalanine metabolism:Tyrosine metabolism:Tropane, piperidine and pyridine alkaloid biosynthesis:Phenylalanine, tyrosine and tryptophan biosynthesis	GO:0008483,GO:0006520,GO:0005739,GO:0004069,GO:0009058,GO:0030170	transaminase activity:cellular amino acid metabolic process:mitochondrion:L-aspartate:2-oxoglutarate aminotransferase activity:biosynthetic process:pyridoxal phosphate binding	E:Amino acid transport and metabolism	COG1448(aminotransferase)	PF00155.24	Aminotransferase class I and II
geneMaker00012847	chr4	5468942	5474174	XP_012066579.1	mitogen-activated protein kinase kinase kinase 3 [Jatropha curcas]	sp|F4HRJ4|M3K3A_ARATH	Mitogen-activated protein kinase kinase kinase 3 OS=Arabidopsis thaliana OX=3702 GN=MAPKKK3 PE=1 SV=1	--	--	GO:0006468,GO:0005524,GO:0004672	protein phosphorylation:ATP binding:protein kinase activity	T:Signal transduction mechanisms	ENOG410XQGS(mitogen-activated protein kinase kinase kinase)	PF00069.28,PF07714.20,PF14531.9,PF03109.19	Protein kinase domain:Protein tyrosine and serine/threonine kinase:Kinase-like:ABC1 atypical kinase-like domain
geneMaker00012845	chr4	3658785	3660057	KAF9677168.1	hypothetical protein SADUNF_Sadunf08G0079900 [Salix dunnii]	--	--	--	--	GO:0030247	polysaccharide binding	S:Function unknown	ENOG4111D9T(-)	PF13947.9,PF14380.9	Wall-associated receptor kinase galacturonan-binding:Wall-associated receptor kinase C-terminal
geneMaker00000224	chr3	2864680	2867882	XP_050224776.1	pentatricopeptide repeat-containing protein At5g61400 [Mercurialis annua]	sp|Q9FLJ4|PP440_ARATH	Pentatricopeptide repeat-containing protein At5g61400 OS=Arabidopsis thaliana OX=3702 GN=At5g61400 PE=2 SV=1	--	--	--	--	--	--	PF12854.10,PF13041.9,PF01535.23,PF13812.9,PF17177.7,PF10037.12	PPR repeat:PPR repeat family:PPR repeat:Pentatricopeptide repeat domain:Pentacotripeptide-repeat region of PRORP:Mitochondrial 28S ribosomal protein S27
geneMaker00011004	chr1	3687149	3691706	XP_021661648.1	pentatricopeptide repeat-containing protein At1g02060, chloroplastic-like [Hevea brasiliensis]	sp|O81908|PPR2_ARATH	Pentatricopeptide repeat-containing protein At1g02060, chloroplastic OS=Arabidopsis thaliana OX=3702 GN=At1g02060 PE=2 SV=2	--	--	GO:0102128,GO:0016210,GO:0008270	chalcone synthase activity:naringenin-chalcone synthase activity:zinc ion binding	S:Function unknown	ENOG410Z7Z7(Pentatricopeptide repeat-containing protein)	PF13041.9,PF12854.10,PF01535.23,PF13812.9,PF17177.7	PPR repeat family:PPR repeat:PPR repeat:Pentatricopeptide repeat domain:Pentacotripeptide-repeat region of PRORP
geneMaker00014039	chr8	516027	521609	XP_021676571.1	uncharacterized protein LOC110662007 isoform X2 [Hevea brasiliensis]	--	--	--	--	--	--	S:Function unknown	ENOG4111F20(-)	--	--
geneMaker00011009	chr1	3653710	3657730	XP_021614181.1	outer mitochondrial transmembrane helix translocase [Manihot esculenta]	sp|Q7ZZ25|ATD1A_DANRE	Outer mitochondrial transmembrane helix translocase OS=Danio rerio OX=7955 GN=atad1a PE=2 SV=2	--	--	GO:0016021,GO:0016887,GO:0005524	integral component of membrane:ATPase activity:ATP binding	O:Posttranslational modification, protein turnover, chaperones	COG0464(Aaa atpase)	PF00004.32,PF17862.4,PF07728.17,PF05496.15,PF13191.9,PF13401.9,PF00308.21,PF01057.20,PF06068.16,PF05673.16,PF13238.9,PF13671.9	ATPase family associated with various cellular activities (AAA):AAA+ lid domain:AAA domain (dynein-related subfamily):Holliday junction DNA helicase RuvB P-loop domain:AAA ATPase domain:AAA domain:Bacterial dnaA protein:Parvovirus non-structural protein NS1:TIP49 P-loop domain:Protein of unknown function (DUF815):AAA domain:AAA domain
geneMaker00004618	chr14	2284819	2287149	KAG5236831.1	heavy metal-associated isoprenylated plant protein [Salix suchowensis]	sp|Q9LF57|HIP21_ARATH	Heavy metal-associated isoprenylated plant protein 21 OS=Arabidopsis thaliana OX=3702 GN=HIPP21 PE=1 SV=1	--	--	GO:0050896,GO:0046872	response to stimulus:metal ion binding	S:Function unknown	COG2608(heavy metal transport detoxification protein)	PF00403.29	Heavy-metal-associated domain
geneMaker00001991	chr4	5784031	5787892	XP_011021882.1	PREDICTED: apoptotic chromatin condensation inducer in the nucleus-like isoform X2 [Populus euphratica]	sp|Q9JIX8|ACINU_MOUSE	Apoptotic chromatin condensation inducer in the nucleus OS=Mus musculus OX=10090 GN=Acin1 PE=1 SV=3	ko03013,ko03015,ko03040	RNA transport:mRNA surveillance pathway:Spliceosome	GO:0044238,GO:0006807,GO:0044260,GO:0003676,GO:0006397	primary metabolic process:nitrogen compound metabolic process:cellular macromolecule metabolic process:nucleic acid binding:mRNA processing	S:Function unknown	ENOG4111HR1(Apoptotic chromatin condensation inducer 1)	PF16294.8	RNSP1-SAP18 binding (RSB) motif
geneMaker00001996	chr4	8231241	8235529	XP_021607223.1	uncharacterized protein LOC110611301 isoform X2 [Manihot esculenta]	--	--	--	--	GO:0016021,GO:0008270,GO:0003677	integral component of membrane:zinc ion binding:DNA binding	S:Function unknown	ENOG41126D0(Plus-3 domain)	PF03126.21	Plus-3 domain
geneMaker00001998	chr4	5715676	5726195	XP_012075202.1	protein ACTIVITY OF BC1 COMPLEX KINASE 8, chloroplastic [Jatropha curcas]	sp|Q93Y08|AB1K8_ARATH	Protein ACTIVITY OF BC1 COMPLEX KINASE 8, chloroplastic OS=Arabidopsis thaliana OX=3702 GN=ABC1K8 PE=2 SV=1	--	--	GO:0016021	integral component of membrane	S:Function unknown	COG0661(Required, probably indirectly, for the hydroxylation of 2-octaprenylphenol to 2-octaprenyl-6-hydroxy-phenol, the fourth step in ubiquinone biosynthesis (By similarity))	PF03109.19	ABC1 atypical kinase-like domain
geneMaker00012202	chr11	8556180	8560178	KAF9683734.1	hypothetical protein SADUNF_Sadunf04G0045200 [Salix dunnii]	sp|Q9FL28|FLS2_ARATH	LRR receptor-like serine/threonine-protein kinase FLS2 OS=Arabidopsis thaliana OX=3702 GN=FLS2 PE=1 SV=1	ko04016,ko04626	MAPK signaling pathway - plant:Plant-pathogen interaction	GO:0006468,GO:0016021,GO:0004672,GO:0004674,GO:0005886,GO:0032440,GO:0005524	protein phosphorylation:integral component of membrane:protein kinase activity:protein serine/threonine kinase activity:plasma membrane:2-alkenal reductase [NAD(P)] activity:ATP binding	S:Function unknown	COG4886(leucine Rich Repeat)	PF13855.9,PF12799.10,PF08263.15,PF07714.20,PF00069.28	Leucine rich repeat:Leucine Rich repeats (2 copies):Leucine rich repeat N-terminal domain:Protein tyrosine and serine/threonine kinase:Protein kinase domain
geneMaker00003736	chr7	7083756	7091070	XP_006386357.1	uncharacterized protein LOC18096202 [Populus trichocarpa]	sp|Q9C6Y3|CCA11_ARATH	Cyclin-A1-1 OS=Arabidopsis thaliana OX=3702 GN=CYCA1-1 PE=1 SV=1	--	--	--	--	U:Intracellular trafficking, secretion, and vesicular transport	COG0823(Involved in the TonB-independent uptake of proteins (By similarity))	PF00134.26,PF02984.22	Cyclin, N-terminal domain:Cyclin, C-terminal domain
geneMaker00001651	chr4	7456173	7457169	EOX91917.1	UDP-Glycosyltransferase superfamily protein, putative [Theobroma cacao]	sp|Q940V3|U91A1_ARATH	UDP-glycosyltransferase 91A1 OS=Arabidopsis thaliana OX=3702 GN=UGT91A1 PE=2 SV=1	--	--	GO:0008194	UDP-glycosyltransferase activity	S:Function unknown	COG1819(Transferase)	--	--
geneMaker00002872	chr7	7879561	7888290	XP_021667231.1	putative 1-phosphatidylinositol-3-phosphate 5-kinase FAB1D isoform X1 [Hevea brasiliensis]	sp|Q9XID0|FAB1D_ARATH	Putative 1-phosphatidylinositol-3-phosphate 5-kinase FAB1D OS=Arabidopsis thaliana OX=3702 GN=FAB1D PE=3 SV=1	ko04145,ko04070,ko00562	Phagosome:Phosphatidylinositol signaling system:Inositol phosphate metabolism	--	--	O:Posttranslational modification, protein turnover, chaperones	COG0459(Prevents misfolding and promotes the refolding and proper assembly of unfolded polypeptides generated under stress conditions (By similarity))	PF01504.21,PF00118.27	Phosphatidylinositol-4-phosphate 5-Kinase:TCP-1/cpn60 chaperonin family
geneMaker00007904	chr2	10096918	10106702	XP_021691920.1	probable ATP-dependent DNA helicase CHR12 isoform X4 [Hevea brasiliensis]	sp|F4J9M5|CHR12_ARATH	Probable ATP-dependent DNA helicase CHR12 OS=Arabidopsis thaliana OX=3702 GN=CHR12 PE=2 SV=1	--	--	GO:0042393,GO:0140658,GO:0005524	histone binding:old GO:ATP binding	L:Replication, recombination and repair,L:Replication, recombination and repair	COG0553(helicase):ENOG410XNUT(helicase activity)	PF00176.26,PF00271.34,PF14619.9,PF04851.18,PF11496.11	SNF2-related domain:Helicase conserved C-terminal domain:Snf2-ATP coupling, chromatin remodelling complex:Type III restriction enzyme, res subunit:Class II histone deacetylase complex subunits 2 and 3
geneMaker00007906	chr2	11487716	11497491	XP_048230158.1	DNA-directed RNA polymerase 2B, chloroplastic/mitochondrial [Ricinus communis]	sp|Q8L6J3|RPO2B_TOBAC	DNA-directed RNA polymerase 2B, chloroplastic/mitochondrial OS=Nicotiana tabacum OX=4097 GN=RPOT2-TOM PE=2 SV=2	--	--	GO:0003899,GO:0000428,GO:0006351,GO:0003677	DNA-directed RNA polymerase activity:DNA-directed RNA polymerase complex:transcription, DNA-templated:DNA binding	K:Transcription	COG5108(DNA-dependent RNA polymerase catalyzes the transcription of DNA into RNA using the four ribonucleoside triphosphates as substrates (By similarity))	PF00940.22,PF14700.9	DNA-dependent RNA polymerase:DNA-directed RNA polymerase N-terminal
geneMaker00002875	chr7	1396922	1400411	XP_021638905.1	cinnamoyl-CoA reductase 1-like [Hevea brasiliensis]	sp|A0A0B6VQ48|PAR1_ROSHC	Phenylacetaldehyde reductase OS=Rosa hybrid cultivar OX=128735 GN=PAR PE=1 SV=1	--	--	GO:0045552,GO:0016616	dihydrokaempferol 4-reductase activity:oxidoreductase activity, acting on the CH-OH group of donors, NAD or NADP as acceptor	M:Cell wall/membrane/envelope biogenesis	COG0451(Nad-dependent epimerase dehydratase)	PF01370.24,PF01073.22,PF07993.15,PF16363.8,PF13460.9,PF05368.16	NAD dependent epimerase/dehydratase family:3-beta hydroxysteroid dehydrogenase/isomerase family:Male sterility protein:GDP-mannose 4,6 dehydratase:NAD(P)H-binding:NmrA-like family
geneMaker00013336	chr8	1973714	1979937	XP_012082736.1	DNA mismatch repair protein PMS1 [Jatropha curcas]	sp|Q941I6|PMS1_ARATH	DNA mismatch repair protein PMS1 OS=Arabidopsis thaliana OX=3702 GN=PMS1 PE=1 SV=1	ko03430	Mismatch repair	GO:0006310,GO:0048316,GO:0032389,GO:0043229,GO:0006298,GO:0000398,GO:0030983,GO:0000956,GO:0009555,GO:0032300,GO:0140664,GO:0016887,GO:0005524	DNA recombination:seed development:MutLalpha complex:intracellular organelle:mismatch repair:mRNA splicing, via spliceosome:mismatched DNA binding:nuclear-transcribed mRNA catabolic process:pollen development:mismatch repair complex:old GO:ATPase activity:ATP binding	L:Replication, recombination and repair	COG0323(This protein is involved in the repair of mismatches in DNA. It is required for dam-dependent methyl-directed DNA mismatch repair. May act as a molecular matchmaker , a protein that promotes the formation of a stable complex between two or more DNA-binding proteins in an ATP-dependent manner without itself being part of a final effector complex (By similarity))	PF08676.14,PF01119.22,PF13589.9,PF02518.29	MutL C terminal dimerisation domain:DNA mismatch repair protein, C-terminal domain:Histidine kinase-, DNA gyrase B-, and HSP90-like ATPase:Histidine kinase-, DNA gyrase B-, and HSP90-like ATPase
geneMaker00015225	chr16	6176857	6178977	XP_010260275.1	PREDICTED: auxin-repressed 12.5 kDa protein-like isoform X1 [Nelumbo nucifera]	sp|B9DGG8|DRM1_ARATH	Dormancy-associated protein 1 OS=Arabidopsis thaliana OX=3702 GN=DRM1 PE=1 SV=1	--	--	--	--	S:Function unknown	ENOG410YV4V(Auxin-repressed 12.5 kDa)	PF05564.15	Dormancy/auxin associated protein
geneMaker00007124	chr2	5292222	5293870	YP_010131439.1	cytochrome c biogenesis FN [Bruguiera x rhynchopetala]	sp|Q04647|CCBS_DAUCA	Probable cytochrome c biosynthesis protein OS=Daucus carota OX=4039 PE=2 SV=1	--	--	GO:0016021,GO:0005739,GO:0015232,GO:0020037,GO:0017004	integral component of membrane:mitochondrion:heme transporter activity:heme binding:cytochrome complex assembly	O:Posttranslational modification, protein turnover, chaperones	COG1138(cytochrome c-type biogenesis protein)	PF01578.23	Cytochrome C assembly protein
geneMaker00006651	chr13	1721119	1726846	RWR73383.1	disease resistance protein TAO1-like protein [Cinnamomum micranthum f. kanehirae]	sp|Q9SZ67|WRK19_ARATH	Probable WRKY transcription factor 19 OS=Arabidopsis thaliana OX=3702 GN=WRKY19 PE=1 SV=1	--	--	GO:0006952,GO:0016021,GO:0007165,GO:0043531,GO:0009507	defense response:integral component of membrane:signal transduction:ADP binding:chloroplast	S:Function unknown	COG4886(leucine Rich Repeat)	PF13855.9,PF12799.10	Leucine rich repeat:Leucine Rich repeats (2 copies)
geneMaker00006172	chr5	4354942	4358811	XP_021648259.1	uncharacterized protein LOC110640986 [Hevea brasiliensis]	sp|A1JNE0|ZNTB_YERE8	Zinc transport protein ZntB OS=Yersinia enterocolitica serotype O:8 / biotype 1B (strain NCTC 13174 / 8081) OX=393305 GN=zntB PE=3 SV=1	--	--	GO:0046873,GO:0016021,GO:0015693	metal ion transmembrane transporter activity:integral component of membrane:magnesium ion transport	S:Function unknown	ENOG410Z1B6(CorA-like Mg2+ transporter protein)	PF01544.21	CorA-like Mg2+ transporter protein
geneMaker00005298	chr5	8286321	8289550	KAH8514444.1	hypothetical protein H0E87_007323 [Populus deltoides]	sp|Q9ZVP8|NAC35_ARATH	NAC domain-containing protein 35 OS=Arabidopsis thaliana OX=3702 GN=NAC035 PE=1 SV=2	--	--	GO:0006355,GO:0003677	regulation of transcription, DNA-templated:DNA binding	S:Function unknown	ENOG410YIMX(nac domain)	PF02365.18	No apical meristem (NAM) protein
geneMaker00005295	chr5	2309746	2310808	XP_002528726.1	protein LITTLE ZIPPER 3 [Ricinus communis]	sp|Q56WL5|ZPR4_ARATH	Protein LITTLE ZIPPER 4 OS=Arabidopsis thaliana OX=3702 GN=ZPR4 PE=1 SV=1	--	--	--	--	S:Function unknown	ENOG410ZDCW(zpr3 zpr3 (little zipper 3))	--	--
geneMaker00008387	chr2	10418137	10424739	XP_002516839.1	squamosa promoter-binding-like protein 7 [Ricinus communis]	sp|Q8S9G8|SPL7_ARATH	Squamosa promoter-binding-like protein 7 OS=Arabidopsis thaliana OX=3702 GN=SPL7 PE=1 SV=2	--	--	GO:0016021,GO:0046872,GO:0005634,GO:0003677	integral component of membrane:metal ion binding:nucleus:DNA binding	S:Function unknown	ENOG4111YFE(Squamosa promoter-binding-like protein)	PF03110.17	SBP domain
geneMaker00000551	chr3	380402	387456	XP_021643235.1	DNA-directed primase/polymerase protein isoform X2 [Hevea brasiliensis]	sp|Q32PL8|PRIPO_DANRE	DNA-directed primase/polymerase protein OS=Danio rerio OX=7955 GN=primpol PE=2 SV=2	--	--	--	--	S:Function unknown	ENOG410XP31(Coiled-coil domain containing 111)	PF03121.18	Herpesviridae UL52/UL70 DNA primase
geneMaker00000009	chr3	5885777	5888448	XP_021275997.1	protein REVERSION-TO-ETHYLENE SENSITIVITY1 isoform X2 [Herrania umbratica]	sp|F4ITL6|RTE1_ARATH	Protein REVERSION-TO-ETHYLENE SENSITIVITY1 OS=Arabidopsis thaliana OX=3702 GN=RTE1 PE=1 SV=1	ko04016	MAPK signaling pathway - plant	GO:0005794,GO:0010104,GO:0005783,GO:0009723	Golgi apparatus:regulation of ethylene-activated signaling pathway:endoplasmic reticulum:response to ethylene	S:Function unknown	ENOG4111G1S(Transmembrane protein 222)	PF05608.15	Protein of unknown function (DUF778)
geneMaker00007507	chr2	10369247	10371398	XP_021680380.1	uncharacterized protein LOC110664829 [Hevea brasiliensis]	--	--	--	--	GO:0008173,GO:0003723,GO:0006396	RNA methyltransferase activity:RNA binding:RNA processing	J:Translation, ribosomal structure and biogenesis	COG0566(Methyltransferase)	PF00588.22	SpoU rRNA Methylase family
geneMaker00011496	chr1	2511862	2515695	XP_012070320.1	uncharacterized protein LOC105632534 [Jatropha curcas]	--	--	--	--	GO:0015031,GO:0008168,GO:0032259,GO:0016788,GO:0005789	protein transport:methyltransferase activity:methylation:hydrolase activity, acting on ester bonds:endoplasmic reticulum membrane	S:Function unknown	COG1075(Triacylglycerol Lipase)	PF07819.16,PF02089.18	PGAP1-like protein:Palmitoyl protein thioesterase
geneMaker00007950	chr2	8976001	8977890	XP_021608239.1	pentatricopeptide repeat-containing protein At1g20230 [Manihot esculenta]	sp|Q9LW63|PP251_ARATH	Putative pentatricopeptide repeat-containing protein At3g23330 OS=Arabidopsis thaliana OX=3702 GN=PCMP-H32 PE=3 SV=1	--	--	GO:0003723,GO:0009451	RNA binding:RNA modification	S:Function unknown	ENOG410Z7Z7(Pentatricopeptide repeat-containing protein)	PF13041.9,PF01535.23,PF12854.10,PF20431.1,PF13812.9	PPR repeat family:PPR repeat:PPR repeat:E motif:Pentatricopeptide repeat domain
geneMaker00016549	chr1	12137296	12139255	XP_021653823.1	cyclin-D3-1-like [Hevea brasiliensis]	sp|P42753|CCD31_ARATH	Cyclin-D3-1 OS=Arabidopsis thaliana OX=3702 GN=CYCD3-1 PE=1 SV=3	ko04075	Plant hormone signal transduction	GO:0005737,GO:0016021,GO:0000079,GO:0016538,GO:0044772,GO:0007049,GO:0005634,GO:0000307,GO:0051301	cytoplasm:integral component of membrane:regulation of cyclin-dependent protein serine/threonine kinase activity:cyclin-dependent protein serine/threonine kinase regulator activity:mitotic cell cycle phase transition:cell cycle:nucleus:cyclin-dependent protein kinase holoenzyme complex:cell division	D:Cell cycle control, cell division, chromosome partitioning	ENOG410XRKC((DC) complex that phosphorylates and inhibits members of the retinoblastoma (RB) protein family including RB1 and regulates the cell-cycle during G(1) S transition. Phosphorylation of RB1 allows dissociation of the transcription factor E2F from the RB E2F complex and the subsequent transcription of E2F target genes which are responsible for the progression through the G(1) phase. Hypo…	PF00134.26,PF02984.22	Cyclin, N-terminal domain:Cyclin, C-terminal domain
geneMaker00007351	chr2	10706524	10706901	KDP27792.1	hypothetical protein JCGZ_18872 [Jatropha curcas]	sp|Q8L9P8|RLF33_ARATH	Protein RALF-like 33 OS=Arabidopsis thaliana OX=3702 GN=RALFL33 PE=2 SV=1	--	--	GO:0005576,GO:0019722	extracellular region:calcium-mediated signaling	S:Function unknown	ENOG410Z3VJ(Cell signaling peptide that may regulate plant stress, growth, and development. Mediates a rapid alkalinization of extracellular space by mediating a transient increase in the cytoplasmic Ca(2 ) concentration leading to a calcium-dependent signaling events through a cell surface receptor and a concomitant activation of some intracellular mitogen-activated protein kinases (By similarit…	PF05498.14	Rapid ALkalinization Factor (RALF)
geneMaker00007357	chr2	2760372	2761415	XP_021631276.1	dof zinc finger protein DOF5.7 [Manihot esculenta]	sp|Q9LSL6|DOF57_ARATH	Dof zinc finger protein DOF5.7 OS=Arabidopsis thaliana OX=3702 GN=DOF5.7 PE=2 SV=1	--	--	GO:0003700,GO:0005634,GO:0003677	transcription factor activity, sequence-specific DNA binding:nucleus:DNA binding	S:Function unknown	ENOG410YK33(zinc finger protein)	PF02701.18	Dof domain, zinc finger
geneMaker00016543	chr1	11899654	11904700	XP_021648629.1	zinc finger protein-like 1 homolog [Hevea brasiliensis]	sp|A8X2R2|ZFPL1_CAEBR	Zinc finger protein-like 1 homolog OS=Caenorhabditis briggsae OX=6238 GN=CBG06644 PE=3 SV=1	--	--	GO:0005794,GO:0016021,GO:0046872	Golgi apparatus:integral component of membrane:metal ion binding	S:Function unknown	ENOG410ZR2P(Zinc finger protein-like 1)	--	--
geneMaker00016546	chr1	10621044	10624709	XP_012074331.1	nudix hydrolase 27, chloroplastic [Jatropha curcas]	sp|Q9FNH4|NUD27_ARATH	Nudix hydrolase 27, chloroplastic OS=Arabidopsis thaliana OX=3702 GN=NUDT27 PE=1 SV=1	--	--	GO:0006753,GO:0019693,GO:0016462,GO:0034432,GO:0008893,GO:0046872,GO:0009507	nucleoside phosphate metabolic process:ribose phosphate metabolic process:pyrophosphatase activity:bis(5'-adenosyl)-pentaphosphatase activity:guanosine-3',5'-bis(diphosphate) 3'-diphosphatase activity:metal ion binding:chloroplast	S:Function unknown	ENOG410XSR5(NUDIX domain)	PF00293.31	NUDIX domain
geneMaker00017154	chr1	13415257	13419729	XP_002521272.1	probable protein phosphatase 2C 60 [Ricinus communis]	sp|Q5Z8P0|P2C60_ORYSJ	Probable protein phosphatase 2C 60 OS=Oryza sativa subsp. japonica OX=39947 GN=Os06g0717800 PE=2 SV=1	--	--	GO:0017018,GO:0016021,GO:0046872,GO:0004722,GO:0035970	myosin phosphatase activity:integral component of membrane:metal ion binding:protein serine/threonine phosphatase activity:peptidyl-threonine dephosphorylation	T:Signal transduction mechanisms	COG0631(Phosphatase)	PF00481.24	Protein phosphatase 2C
geneMaker00009813	chr12	5254684	5257563	XP_021649259.1	protein LOW PSII ACCUMULATION 1, chloroplastic [Hevea brasiliensis]	sp|Q9SRY4|LPA1_ARATH	Protein LOW PSII ACCUMULATION 1, chloroplastic OS=Arabidopsis thaliana OX=3702 GN=LPA1 PE=1 SV=1	--	--	GO:0016021	integral component of membrane	S:Function unknown	ENOG4111AI9(Protein of unknown function (DUF3493))	PF11998.11	Low psii accumulation1 / Rep27
geneMaker00001222	chr3	6650103	6652915	KAG6772751.1	hypothetical protein POTOM_024171 [Populus tomentosa]	sp|Q945B6|AOP1L_ARATH	Probable 2-oxoglutarate-dependent dioxygenase AOP1.2 OS=Arabidopsis thaliana OX=3702 GN=AOP1.2 PE=2 SV=1	--	--	GO:0046872,GO:0051213,GO:0016491	metal ion binding:dioxygenase activity:oxidoreductase activity	S:Function unknown	COG3491(2OGFe(II) oxygenase)	PF03171.23,PF14226.9	2OG-Fe(II) oxygenase superfamily:non-haem dioxygenase in morphine synthesis N-terminal
geneMaker00017848	chr17	4069375	4074476	XP_043807703.1	transcription initiation factor TFIID subunit 15b isoform X2 [Manihot esculenta]	sp|Q94KD0|TA15B_ARATH	Transcription initiation factor TFIID subunit 15b OS=Arabidopsis thaliana OX=3702 GN=TAF15B PE=1 SV=1	ko03015,ko03040	mRNA surveillance pathway:Spliceosome	GO:0005634,GO:0046872,GO:0003723,GO:0003743	nucleus:metal ion binding:RNA binding:translation initiation factor activity	S:Function unknown,S:Function unknown	ENOG4111QXA(Zinc finger, RAN-binding domain containing 2):ENOG4112B6D(RRM)	PF00076.25,PF00641.21	RNA recognition motif. (a.k.a. RRM, RBD, or RNP domain):Zn-finger in Ran binding protein and others
geneMaker00017336	chr1	11887142	11893806	KAH8498579.1	hypothetical protein H0E87_017487 [Populus deltoides]	sp|O80977|VSR3_ARATH	Vacuolar-sorting receptor 3 OS=Arabidopsis thaliana OX=3702 GN=VSR3 PE=2 SV=1	--	--	GO:0005794,GO:0005802,GO:0006896,GO:0061630,GO:0016021,GO:0016020,GO:0006623,GO:0006511,GO:0005509,GO:0005768,GO:0017119	Golgi apparatus:trans-Golgi network:Golgi to vacuole transport:ubiquitin protein ligase activity:integral component of membrane:membrane:protein targeting to vacuole:ubiquitin-dependent protein catabolic process:calcium ion binding:endosome:Golgi transport complex	U:Intracellular trafficking, secretion, and vesicular transport	ENOG41105IF(calcium ion binding)	PF02225.25,PF12662.10,PF07645.18	PA domain:Complement Clr-like EGF-like:Calcium-binding EGF domain
geneMaker00009609	chr12	4528772	4531166	KAH8518388.1	hypothetical protein H0E87_000293 [Populus deltoides]	sp|Q9LJU6|FAX6_ARATH	Protein FATTY ACID EXPORT 6 OS=Arabidopsis thaliana OX=3702 GN=FAX6 PE=3 SV=1	--	--	GO:0016021,GO:0016020,GO:0009706,GO:0015908,GO:0015245	integral component of membrane:membrane:chloroplast inner membrane:fatty acid transport:fatty acid transporter activity	S:Function unknown	ENOG4112205(Transmembrane protein 14A)	PF03647.16	Transmembrane proteins 14C
geneMaker00012863	chr4	3513925	3514743	--	--	--	--	--	--	--	--	--	--	--	--
geneMaker00012864	chr4	2526506	2527618	XP_021274533.1	uncharacterized protein LOC110409497 [Herrania umbratica]	--	--	--	--	--	--	S:Function unknown	ENOG410ZH4A(-)	--	--
geneMaker00017837	chr17	3309310	3310062	XP_002531364.1	osmotin-like protein [Ricinus communis]	sp|Q41350|OLP1_SOLLC	Osmotin-like protein OS=Solanum lycopersicum OX=4081 PE=1 SV=1	--	--	GO:0006952	defense response	S:Function unknown	ENOG410YFST(osmotin-like protein)	PF00314.20	Thaumatin family
geneMaker00000763	chr3	5688519	5691789	XP_024445891.1	probable protein phosphatase 2C 50 isoform X1 [Populus trichocarpa]	sp|Q9CAJ0|P2C16_ARATH	Protein phosphatase 2C 16 OS=Arabidopsis thaliana OX=3702 GN=HAB1 PE=1 SV=1	ko04016,ko04075	MAPK signaling pathway - plant:Plant hormone signal transduction	GO:0017018,GO:0046872	myosin phosphatase activity:metal ion binding	T:Signal transduction mechanisms	COG0631(Phosphatase)	PF00481.24	Protein phosphatase 2C
geneMaker00004001	chr10	7425092	7428318	XP_025014705.1	NAC domain-containing protein 92 isoform X2 [Ricinus communis]	sp|O04017|NAC98_ARATH	Protein CUP-SHAPED COTYLEDON 2 OS=Arabidopsis thaliana OX=3702 GN=NAC098 PE=1 SV=1	--	--	GO:0006355,GO:0003677	regulation of transcription, DNA-templated:DNA binding	S:Function unknown	ENOG410Y9VP(Protein CUP-SHAPED COTYLEDON)	PF02365.18	No apical meristem (NAM) protein
geneMaker00001018	chr3	3471609	3475257	XP_015584010.2	histone H1 [Ricinus communis]	sp|Q9FYS5|HMGYA_MAIZE	HMG-Y-related protein A OS=Zea mays OX=4577 GN=HMGIY2 PE=1 SV=1	--	--	GO:0005730,GO:0006334,GO:0003677,GO:0030261,GO:0031492,GO:0000786,GO:0003690,GO:0045910,GO:0005634	nucleolus:nucleosome assembly:DNA binding:chromosome condensation:nucleosomal DNA binding:nucleosome:double-stranded DNA binding:negative regulation of DNA recombination:nucleus	S:Function unknown	ENOG410Z72C(linker histone H1 and H5 family)	PF00538.22	linker histone H1 and H5 family
geneMaker00018017	chr17	1834046	1837644	KAF9675259.1	hypothetical protein SADUNF_Sadunf09G0013400 [Salix dunnii]	sp|P43298|TMK1_ARATH	Receptor protein kinase TMK1 OS=Arabidopsis thaliana OX=3702 GN=TMK1 PE=1 SV=1	--	--	GO:0004674,GO:0006468,GO:0016021,GO:0005524,GO:0004672	protein serine/threonine kinase activity:protein phosphorylation:integral component of membrane:ATP binding:protein kinase activity	T:Signal transduction mechanisms	COG0515(Serine Threonine protein kinase)	PF07714.20,PF00069.28,PF13855.9,PF08263.15	Protein tyrosine and serine/threonine kinase:Protein kinase domain:Leucine rich repeat:Leucine rich repeat N-terminal domain
geneMaker00006049	chr5	2505017	2506875	KAG6769550.1	hypothetical protein POTOM_025192 [Populus tomentosa]	sp|P37122|C76A2_SOLME	Cytochrome P450 76A2 OS=Solanum melongena OX=4111 GN=CYP76A2 PE=2 SV=1	--	--	GO:0005506,GO:0016705,GO:0016021,GO:0004497,GO:0020037	iron ion binding:oxidoreductase activity, acting on paired donors, with incorporation or reduction of molecular oxygen:integral component of membrane:monooxygenase activity:heme binding	Q:Secondary metabolites biosynthesis, transport and catabolism	COG2124(Cytochrome p450)	PF00067.25	Cytochrome P450
geneMaker00000499	chr3	4026316	4030723	XP_021625872.1	enolase 1, chloroplastic [Manihot esculenta]	sp|Q9C9C4|ENO1_ARATH	Enolase 1, chloroplastic OS=Arabidopsis thaliana OX=3702 GN=ENO1 PE=1 SV=1	ko03018,ko00010	RNA degradation:Glycolysis / Gluconeogenesis	GO:0000015,GO:0000287,GO:0004634,GO:0006096	phosphopyruvate hydratase complex:magnesium ion binding:phosphopyruvate hydratase activity:glycolytic process	G:Carbohydrate transport and metabolism	COG0148(Catalyzes the reversible conversion of 2- phosphoglycerate into phosphoenolpyruvate. It is essential for the degradation of carbohydrates via glycolysis (By similarity))	PF00113.25,PF03952.19	Enolase, C-terminal TIM barrel domain:Enolase, N-terminal domain
geneMaker00000497	chr3	3702438	3709437	XP_012093028.1	AMSH-like ubiquitin thioesterase 1 [Jatropha curcas]	sp|Q8VYB5|AMSH1_ARATH	AMSH-like ubiquitin thioesterase 1 OS=Arabidopsis thaliana OX=3702 GN=AMSH1 PE=2 SV=1	ko04144	Endocytosis	GO:0071108,GO:0005768,GO:0016020,GO:0061578,GO:0140492,GO:0070536	protein K48-linked deubiquitination:endosome:membrane:Lys63-specific deubiquitinase activity:old GO:protein K63-linked deubiquitination	S:Function unknown	COG1310(Component of the eukaryotic translation initiation factor 3 (eIF-3) complex, which is involved in protein synthesis and, together with other initiation factors, stimulates binding of mRNA and methionyl-tRNAi to the 40S ribosome (By similarity))	PF01398.24,PF08969.14,PF14464.9	JAB1/Mov34/MPN/PAD-1 ubiquitin protease:USP8 dimerisation domain:Prokaryotic homologs of the JAB domain
geneMaker00013511	chr8	534603	547022	XP_012087417.1	ribosome-binding ATPase YchF [Jatropha curcas]	sp|P37518|YCHF_BACSU	Ribosome-binding ATPase YchF OS=Bacillus subtilis (strain 168) OX=224308 GN=ychF PE=2 SV=1	--	--	GO:0005737,GO:0016887,GO:0043023,GO:0043022,GO:0005524,GO:0005525	cytoplasm:ATPase activity:ribosomal large subunit binding:ribosome binding:ATP binding:GTP binding	J:Translation, ribosomal structure and biogenesis	COG0012(gtp-binding protein)	PF13041.9,PF01535.23,PF12854.10,PF13812.9,PF06071.16,PF01926.26,PF17177.7,PF02421.21	PPR repeat family:PPR repeat:PPR repeat:Pentatricopeptide repeat domain:Protein of unknown function (DUF933):50S ribosome-binding GTPase:Pentacotripeptide-repeat region of PRORP:Ferrous iron transport protein B
geneMaker00012218	chr11	7682794	7693608	XP_024023753.1	suppressor of mec-8 and unc-52 protein homolog 1 [Morus notabilis]	sp|Q8W117|SMU1_ARATH	Suppressor of mec-8 and unc-52 protein homolog 1 OS=Arabidopsis thaliana OX=3702 GN=SMU1 PE=1 SV=1	--	--	GO:0016607,GO:0071011,GO:0008380,GO:0000398	nuclear speck:precatalytic spliceosome:RNA splicing:mRNA splicing, via spliceosome	S:Function unknown	ENOG410XP39(Smu-1 suppressor of mec-8 and unc-52 homolog (C. elegans))	PF00400.35,PF17814.4,PF12894.10,PF20426.1	WD domain, G-beta repeat:LisH-like dimerisation domain:Anaphase-promoting complex subunit 4 WD40 domain:Neurobeachin beta propeller domain
geneMaker00003229	chr7	7248545	7251003	KDP43095.1	hypothetical protein JCGZ_25281 [Jatropha curcas]	sp|Q6Z244|ODD19_ORYSJ	2-oxoglutarate-dependent dioxygenase 19 OS=Oryza sativa subsp. japonica OX=39947 GN=2ODD19 PE=1 SV=1	--	--	GO:0046872,GO:0051213,GO:0016491	metal ion binding:dioxygenase activity:oxidoreductase activity	S:Function unknown	COG3491(2OGFe(II) oxygenase)	PF14226.9,PF03171.23	non-haem dioxygenase in morphine synthesis N-terminal:2OG-Fe(II) oxygenase superfamily
geneMaker00005711	chr5	1296581	1297516	XP_024459321.1	zinc finger protein 10 [Populus trichocarpa]	sp|O80942|ZFP10_ARATH	Zinc finger protein 10 OS=Arabidopsis thaliana OX=3702 GN=ZFP10 PE=2 SV=1	--	--	--	--	S:Function unknown	ENOG410YQ0K(transcriptional regulator RABBIT EARS)	PF13912.9	C2H2-type zinc finger
geneMaker00015768	chr16	2949334	2951315	KAF2299890.1	hypothetical protein GH714_005827 [Hevea brasiliensis]	sp|D9UC01|RTM2D_ARATH	Inactive protein RESTRICTED TEV MOVEMENT 2 OS=Arabidopsis thaliana OX=3702 GN=RTM2 PE=3 SV=1	--	--	GO:0016021,GO:0016020	integral component of membrane:membrane	O:Posttranslational modification, protein turnover, chaperones	COG0071(response to heat)	PF00011.24	Hsp20/alpha crystallin family
geneMaker00003716	chr7	636124	642493	XP_021692266.1	rab3 GTPase-activating protein catalytic subunit-like isoform X1 [Hevea brasiliensis]	sp|Q15042|RB3GP_HUMAN	Rab3 GTPase-activating protein catalytic subunit OS=Homo sapiens OX=9606 GN=RAB3GAP1 PE=1 SV=3	--	--	GO:0005737,GO:0005096,GO:0043547	cytoplasm:GTPase activator activity:positive regulation of GTPase activity	S:Function unknown	ENOG410Y2R4(RAB3 GTPase activating protein subunit 1 (Catalytic))	PF13890.9	Rab3 GTPase-activating protein catalytic subunit
geneMaker00003711	chr7	7312623	7320838	XP_021601050.1	transcriptional corepressor SEUSS [Manihot esculenta]	sp|Q8W234|SEUSS_ARATH	Transcriptional corepressor SEUSS OS=Arabidopsis thaliana OX=3702 GN=SEU PE=1 SV=1	--	--	GO:0005634,GO:0045944,GO:0005667,GO:0000122	nucleus:positive regulation of transcription from RNA polymerase II promoter:transcription factor complex:negative regulation of transcription from RNA polymerase II promoter	K:Transcription	ENOG410XT7C(-)	PF01803.19	LIM-domain binding protein
geneMaker00012085	chr6	2369932	2372452	XP_038720788.1	uncharacterized protein LOC120013147 [Tripterygium wilfordii]	--	--	--	--	GO:0016021	integral component of membrane	S:Function unknown	ENOG410ZFB1(-)	--	--
geneMaker00012080	chr6	1600975	1608760	KAG6770958.1	hypothetical protein POTOM_022301 [Populus tomentosa]	sp|Q9FIK7|THIC2_ARATH	Probable acetyl-CoA acetyltransferase, cytosolic 2 OS=Arabidopsis thaliana OX=3702 GN=At5g47720 PE=2 SV=1	ko00630,ko00310,ko00280,ko00650,ko00620,ko00900,ko00071,ko00380	Glyoxylate and dicarboxylate metabolism:Lysine degradation:Valine, leucine and isoleucine degradation:Butanoate metabolism:Pyruvate metabolism:Terpenoid backbone biosynthesis:Fatty acid degradation:Tryptophan metabolism	GO:0016747	transferase activity, transferring acyl groups other than amino-acyl groups	I:Lipid transport and metabolism	COG0183(acetyl-coa acetyltransferase)	PF00108.26,PF02803.21,PF13532.9,PF00109.29	Thiolase, N-terminal domain:Thiolase, C-terminal domain:2OG-Fe(II) oxygenase superfamily:Beta-ketoacyl synthase, N-terminal domain
geneMaker00017850	chr17	4452514	4454905	KAH8522865.1	hypothetical protein H0E87_003493 [Populus deltoides]	--	--	--	--	--	--	S:Function unknown	ENOG410Y9AC(-)	PF13837.9	Myb/SANT-like DNA-binding domain
geneMaker00007241	chr2	7286302	7292866	XP_002311356.2	squamosa promoter-binding-like protein 1 [Populus trichocarpa]	sp|Q9SMX9|SPL1_ARATH	Squamosa promoter-binding-like protein 1 OS=Arabidopsis thaliana OX=3702 GN=SPL1 PE=1 SV=2	--	--	GO:0016021,GO:0046872,GO:0005634,GO:0003677	integral component of membrane:metal ion binding:nucleus:DNA binding	S:Function unknown	ENOG4110DQF(Squamosa promoter-binding-like protein)	PF03110.17,PF12796.10	SBP domain:Ankyrin repeats (3 copies)
geneMaker00016417	chr1	12178580	12183786	XP_021676824.1	filament-like plant protein 7 [Hevea brasiliensis]	sp|Q9SLN1|FPP7_ARATH	Filament-like plant protein 7 OS=Arabidopsis thaliana OX=3702 GN=FPP7 PE=3 SV=2	--	--	--	--	S:Function unknown,S:Function unknown	ENOG4111AZP(Plant protein of unknown function (DUF869)):ENOG410YBNS(filament-like plant protein)	PF05911.14	Filament-like plant protein, long coiled-coil
geneMaker00007729	chr2	5988959	5989450	XP_021274203.1	LOW QUALITY PROTEIN: ammonium transporter 3 member 1-like [Herrania umbratica]	sp|Q84KJ6|AMT31_ORYSJ	Ammonium transporter 3 member 1 OS=Oryza sativa subsp. japonica OX=39947 GN=AMT3-1 PE=2 SV=1	--	--	GO:0016021,GO:0005886,GO:0008519,GO:0072488	integral component of membrane:plasma membrane:ammonium transmembrane transporter activity:ammonium transmembrane transport	P:Inorganic ion transport and metabolism	COG0004(ammonium Transporter)	PF00909.24	Ammonium Transporter Family
geneMaker00010811	chr6	7954821	7960588	XP_021690667.1	uncharacterized protein LOC110672250 isoform X2 [Hevea brasiliensis]	sp|Q8LFJ5|T112A_ARATH	Multifunctional methyltransferase subunit TRM112 homolog A OS=Arabidopsis thaliana OX=3702 GN=TRM112A PE=1 SV=1	--	--	GO:0016021	integral component of membrane	S:Function unknown	ENOG410ZGTH(-)	PF15982.8,PF02466.22	N-terminal cysteine-rich region of Transmembrane protein 135:Tim17/Tim22/Tim23/Pmp24 family
geneMaker00006094	chr5	312749	320601	XP_034927494.1	RNA-binding protein 39-like isoform X1 [Populus alba]	sp|Q14498|RBM39_HUMAN	RNA-binding protein 39 OS=Homo sapiens OX=9606 GN=RBM39 PE=1 SV=2	--	--	GO:0005634,GO:0003723,GO:0006397	nucleus:RNA binding:mRNA processing	S:Function unknown	ENOG410XP20(RNA binding motif protein)	PF00076.25,PF15519.9	RNA recognition motif. (a.k.a. RRM, RBD, or RNP domain):linker between RRM2 and RRM3 domains in RBM39 protein
geneMaker00006095	chr5	8828373	8831691	XP_021668858.1	IAA-amino acid hydrolase ILR1-like 3 [Hevea brasiliensis]	sp|O81641|ILL3_ARATH	IAA-amino acid hydrolase ILR1-like 3 OS=Arabidopsis thaliana OX=3702 GN=ILL3 PE=2 SV=1	--	--	GO:0016787,GO:0009850,GO:0016021,GO:0047980	hydrolase activity:auxin metabolic process:integral component of membrane:hippurate hydrolase activity	E:Amino acid transport and metabolism	COG1473(amidohydrolase)	PF01546.31,PF07687.17	Peptidase family M20/M25/M40:Peptidase dimerisation domain
geneMaker00006097	chr5	2805344	2807532	XP_015574837.1	thylakoid lumenal 15.0 kDa protein 2, chloroplastic [Ricinus communis]	sp|Q9LVV5|TL15B_ARATH	Thylakoid lumenal 15.0 kDa protein 2, chloroplastic OS=Arabidopsis thaliana OX=3702 GN=At5g52970 PE=1 SV=2	--	--	GO:0016021	integral component of membrane	S:Function unknown	ENOG410XR27(15.0 kDa protein)	PF04536.17	TPM domain
geneMaker00013355	chr8	9180870	9181397	XP_006386800.2	major latex allergen Hev b 5 [Populus trichocarpa]	--	--	--	--	--	--	--	--	--	--
geneMaker00013354	chr8	9498720	9502621	XP_015578084.1	vacuolar cation/proton exchanger 2 isoform X1 [Ricinus communis]	sp|Q8L783|CAX5_ARATH	Vacuolar cation/proton exchanger 5 OS=Arabidopsis thaliana OX=3702 GN=CAX5 PE=2 SV=1	--	--	GO:0006874,GO:0016021,GO:0070588,GO:0005774,GO:0015369,GO:0009705	cellular calcium ion homeostasis:integral component of membrane:calcium ion transmembrane transport:vacuolar membrane:calcium:proton antiporter activity:plant-type vacuole membrane	P:Inorganic ion transport and metabolism	COG0387(Calcium Proton)	PF01699.27	Sodium/calcium exchanger protein
geneMaker00006599	chr13	1736966	1740212	XP_021652253.1	transcription factor BHLH089-like isoform X3 [Hevea brasiliensis]	sp|Q69WS3|BH094_ORYSJ	Transcription factor BHLH094 OS=Oryza sativa subsp. japonica OX=39947 GN=BHLH094 PE=1 SV=2	--	--	GO:0003700,GO:0006355,GO:0046983,GO:0005634	transcription factor activity, sequence-specific DNA binding:regulation of transcription, DNA-templated:protein dimerization activity:nucleus	K:Transcription	ENOG410YAFX(Transcription factor)	PF00010.29	Helix-loop-helix DNA-binding domain
geneMaker00001371	chr3	4140748	4143376	XP_012080428.1	isoaspartyl peptidase/L-asparaginase 1 [Jatropha curcas]	sp|P30364|ASPG_LUPAN	Isoaspartyl peptidase/L-asparaginase OS=Lupinus angustifolius OX=3871 PE=2 SV=1	ko00460,ko00250	Cyanoamino acid metabolism:Alanine, aspartate and glutamate metabolism	GO:0016540,GO:0016787,GO:0008798,GO:0005737,GO:0004067	protein autoprocessing:hydrolase activity:beta-aspartyl-peptidase activity:cytoplasm:asparaginase activity	E:Amino acid transport and metabolism	COG1446(asparaginase)	PF01112.21	Asparaginase
geneMaker00008365	chr2	3334706	3340348	XP_021689052.1	MICOS complex subunit mic60 [Hevea brasiliensis]	--	--	--	--	GO:0016021,GO:0051211,GO:0010330,GO:0008017,GO:0005743,GO:2001006,GO:0042407,GO:0061617	integral component of membrane:anisotropic cell growth:cellulose synthase complex:microtubule binding:mitochondrial inner membrane:regulation of cellulose biosynthetic process:cristae formation:MICOS complex	S:Function unknown	ENOG4111IIC(Mitochondrial inner membrane protein)	PF09731.12	Mitochondrial inner membrane protein
geneMaker00013352	chr8	379700	383141	KAB1216944.1	hypothetical protein CJ030_MR4G016043 [Morella rubra]	sp|Q99KD5|UN45A_MOUSE	Protein unc-45 homolog A OS=Mus musculus OX=10090 GN=Unc45a PE=1 SV=2	--	--	--	--	S:Function unknown	ENOG410ZK8T(-)	PF00515.31,PF14559.9,PF12895.10,PF13371.9	Tetratricopeptide repeat:Tetratricopeptide repeat:Anaphase-promoting complex, cyclosome, subunit 3:Tetratricopeptide repeat
geneMaker00005271	chr5	3369254	3378188	XP_021659165.1	coatomer subunit gamma-2 [Hevea brasiliensis]	sp|Q6Z382|COPG2_ORYSJ	Coatomer subunit gamma-2 OS=Oryza sativa subsp. japonica OX=39947 GN=Os07g0201100 PE=2 SV=1	--	--	GO:0006891,GO:0006888,GO:0005783,GO:0005793,GO:0009306,GO:0006886,GO:0005198,GO:0000139,GO:0030126,GO:0016192	intra-Golgi vesicle-mediated transport:ER to Golgi vesicle-mediated transport:endoplasmic reticulum:endoplasmic reticulum-Golgi intermediate compartment:protein secretion:intracellular protein transport:structural molecule activity:Golgi membrane:COPI vesicle coat:vesicle-mediated transport	U:Intracellular trafficking, secretion, and vesicular transport	COG5240(The coatomer is a cytosolic protein complex that binds to dilysine motifs and reversibly associates with Golgi non- clathrin-coated vesicles, which further mediate biosynthetic protein transport from the ER, via the Golgi up to the trans Golgi network. Coatomer complex is required for budding from Golgi membranes, and is essential for the retrograde Golgi-to-ER transport of dilysine-tagge…	PF01602.23,PF08752.13,PF16381.8,PF12717.10	Adaptin N terminal region:Coatomer gamma subunit appendage platform subdomain:Coatomer subunit gamma-1 C-terminal appendage platform:non-SMC mitotic condensation complex subunit 1
geneMaker00000532	chr3	12052078	12055589	KAG8639440.1	hypothetical protein MANES_14G143600v8 [Manihot esculenta]	--	--	--	--	GO:0003824,GO:0000175	catalytic activity:3'-5'-exoribonuclease activity	S:Function unknown	COG3568(Endonuclease/Exonuclease/phosphatase family)	PF03372.26	Endonuclease/Exonuclease/phosphatase family
geneMaker00000027	chr3	12537531	12541596	PON34059.1	Bud [Parasponia andersonii]	sp|Q5ZIJ0|BUD13_CHICK	BUD13 homolog OS=Gallus gallus OX=9031 GN=BUD13 PE=2 SV=1	--	--	GO:0070274,GO:0005684,GO:0004180,GO:0000398	RES complex:U2-type spliceosomal complex:carboxypeptidase activity:mRNA splicing, via spliceosome	S:Function unknown	ENOG410XSEZ(BUD13 homolog (S. cerevisiae))	PF09736.12	Pre-mRNA-splicing factor of RES complex
geneMaker00008053	chr2	12164926	12170282	KAF2313606.1	hypothetical protein GH714_012365 [Hevea brasiliensis]	sp|P58223|Y4837_ARATH	KH domain-containing protein At4g18375 OS=Arabidopsis thaliana OX=3702 GN=At4g18375 PE=2 SV=1	--	--	GO:0003723	RNA binding	S:Function unknown	ENOG410XNN8(mRNA transport)	PF00013.32,PF07650.20	KH domain:KH domain
geneMaker00010105	chr9	7691072	7702150	XP_002528311.1	clathrin heavy chain 1 [Ricinus communis]	sp|Q0WNJ6|CLAH1_ARATH	Clathrin heavy chain 1 OS=Arabidopsis thaliana OX=3702 GN=CHC1 PE=1 SV=1	ko04144	Endocytosis	GO:0016192,GO:0006886,GO:0006898,GO:0032051,GO:0071439,GO:0005198,GO:0030130,GO:0030132	vesicle-mediated transport:intracellular protein transport:receptor-mediated endocytosis:clathrin light chain binding:clathrin complex:structural molecule activity:clathrin coat of trans-Golgi network vesicle:clathrin coat of coated pit	U:Intracellular trafficking, secretion, and vesicular transport	ENOG410XPH1(clathrin heavy chain)	PF00637.23,PF01394.23,PF09268.13	Region in Clathrin and VPS:Clathrin propeller repeat:Clathrin, heavy-chain linker
geneMaker00010103	chr9	8192967	8194813	OMO85574.1	hypothetical protein CCACVL1_10094 [Corchorus capsularis]	sp|Q9FSB7|CHS3_RUTGR	Chalcone synthase 3 OS=Ruta graveolens OX=37565 GN=CHS3 PE=2 SV=1	ko04712,ko00960,ko00941	Circadian rhythm - plant:Tropane, piperidine and pyridine alkaloid biosynthesis:Flavonoid biosynthesis	GO:0102128,GO:0009058,GO:0030639,GO:0016210,GO:0016747	chalcone synthase activity:biosynthetic process:polyketide biosynthetic process:naringenin-chalcone synthase activity:transferase activity, transferring acyl groups other than amino-acyl groups	Q:Secondary metabolites biosynthesis, transport and catabolism	COG3424(synthase)	PF00195.22,PF02797.18,PF08541.13,PF08545.13,PF08392.15	Chalcone and stilbene synthases, N-terminal domain:Chalcone and stilbene synthases, C-terminal domain:3-Oxoacyl-[acyl-carrier-protein (ACP)] synthase III C terminal:3-Oxoacyl-[acyl-carrier-protein (ACP)] synthase III:FAE1/Type III polyketide synthase-like protein
geneMaker00013907	chr8	9631065	9636159	XP_012084797.1	glycine oxidase [Jatropha curcas]	sp|Q41238|LOX16_SOLTU	Linoleate 9S-lipoxygenase 6 (Fragment) OS=Solanum tuberosum OX=4113 GN=LOX1.6 PE=1 SV=1	--	--	GO:0005737,GO:0016491	cytoplasm:oxidoreductase activity	E:Amino acid transport and metabolism	COG0665(Catalyzes the last two steps in the biosynthesis of 5- methylaminomethyl-2-thiouridine (mnm(5)s(2)U) at the wobble position (U34) in tRNA. Catalyzes the FAD-dependent demodification of cmnm(5)s(2)U34 to nm(5)s(2)U34, followed by the transfer of a methyl group from S-adenosyl-L-methionine to nm(5)s(2)U34, to form mnm(5)s(2)U34 (By similarity))	PF01266.27,PF00890.27,PF01946.20	FAD dependent oxidoreductase:FAD binding domain:Thi4 family
geneMaker00003942	chr10	7479522	7486650	KAH8504024.1	hypothetical protein H0E87_011605 [Populus deltoides]	sp|Q2KHZ2|HBS1L_BOVIN	HBS1-like protein OS=Bos taurus OX=9913 GN=HBS1L PE=2 SV=1	ko03015	mRNA surveillance pathway	GO:0046872,GO:0003924,GO:0005525	metal ion binding:GTPase activity:GTP binding	J:Translation, ribosomal structure and biogenesis	COG5256(This protein promotes the GTP-dependent binding of aminoacyl-tRNA to the A-site of ribosomes during protein biosynthesis (By similarity))	PF00009.30,PF03143.20,PF03144.28,PF01926.26,PF14578.9	Elongation factor Tu GTP binding domain:Elongation factor Tu C-terminal domain:Elongation factor Tu domain 2:50S ribosome-binding GTPase:Elongation factor Tu domain 4
geneMaker00016884	chr1	12065812	12066804	XP_002313147.3	UDP-glycosyltransferase 84B1 [Populus trichocarpa]	sp|O22182|U84B1_ARATH	UDP-glycosyltransferase 84B1 OS=Arabidopsis thaliana OX=3702 GN=UGT84B1 PE=2 SV=1	--	--	GO:0009718,GO:0008194,GO:0047213	anthocyanin-containing compound biosynthetic process:UDP-glycosyltransferase activity:anthocyanidin 3-O-glucosyltransferase activity	S:Function unknown	COG1819(Transferase)	PF00201.21	UDP-glucoronosyl and UDP-glucosyl transferase
geneMaker00001812	chr4	10444713	10450141	KAI5591733.1	hypothetical protein BDE02_04G102800 [Populus trichocarpa]	sp|Q8LLR2|MADS2_VITVI	Agamous-like MADS-box protein MADS2 OS=Vitis vinifera OX=29760 GN=MADS2 PE=2 SV=2	--	--	GO:0003700,GO:0005634,GO:0006357,GO:0045944,GO:0000977,GO:0046983,GO:0000978,GO:0000981	transcription factor activity, sequence-specific DNA binding:nucleus:regulation of transcription from RNA polymerase II promoter:positive regulation of transcription from RNA polymerase II promoter:RNA polymerase II regulatory region sequence-specific DNA binding:protein dimerization activity:RNA polymerase II core promoter proximal region sequence-specific DNA binding:RNA polymerase II transcrip…	K:Transcription	COG5068(Transcription factor)	PF00319.21,PF01486.20	SRF-type transcription factor (DNA-binding and dimerisation domain):K-box region
geneMaker00015682	chr16	5754859	5763456	XP_011001219.1	PREDICTED: guanylate-binding protein 3 [Populus euphratica]	sp|A0A0G2JDV3|GBP6_MOUSE	Guanylate-binding protein 6 OS=Mus musculus OX=10090 GN=Gbp6 PE=2 SV=2	--	--	GO:0003924,GO:0005525	GTPase activity:GTP binding	S:Function unknown	ENOG410XR6Z(Guanylate binding protein)	PF02263.22,PF02841.17	Guanylate-binding protein, N-terminal domain:Guanylate-binding protein, C-terminal domain
geneMaker00012223	chr11	8500768	8504978	KDP37953.1	hypothetical protein JCGZ_04596 [Jatropha curcas]	sp|P52410|KASC1_ARATH	3-oxoacyl-[acyl-carrier-protein] synthase I, chloroplastic OS=Arabidopsis thaliana OX=3702 GN=KAS1 PE=1 SV=2	ko00780,ko00061	Biotin metabolism:Fatty acid biosynthesis	GO:0006633,GO:0004315	fatty acid biosynthetic process:3-oxoacyl-[acyl-carrier-protein] synthase activity	I:Lipid transport and metabolism	COG0304(Catalyzes the condensation reaction of fatty acid synthesis by the addition to an acyl acceptor of two carbons from malonyl-ACP (By similarity))	PF00109.29	Beta-ketoacyl synthase, N-terminal domain
geneMaker00003364	chr7	7311290	7312329	KAI5597455.1	hypothetical protein BDE02_02G067100 [Populus trichocarpa]	sp|P48384|TRXM_PEA	Thioredoxin M-type, chloroplastic OS=Pisum sativum OX=3888 PE=2 SV=1	--	--	GO:0005737,GO:0016671,GO:0015035,GO:0003756,GO:0016491	cytoplasm:oxidoreductase activity, acting on a sulfur group of donors, disulfide as acceptor:protein disulfide oxidoreductase activity:protein disulfide isomerase activity:oxidoreductase activity	O:Posttranslational modification, protein turnover, chaperones	COG0526(Thioredoxin)	PF00085.23,PF13098.9,PF14595.9,PF13905.9,PF13728.9,PF07449.14,PF13192.9,PF13899.9	Thioredoxin:Thioredoxin-like domain:Thioredoxin:Thioredoxin-like:F plasmid transfer operon protein:Hydrogenase-1 expression protein HyaE:Thioredoxin domain:Thioredoxin-like
geneMaker00012746	chr4	3736549	3736737	XP_050218761.1	late embryogenesis abundant protein D-29 [Mercurialis annua]	--	--	--	--	--	--	--	--	--	--
geneMaker00012743	chr4	5281411	5300178	XP_048227951.1	dnaJ homolog subfamily C GRV2 isoform X1 [Ricinus communis]	sp|F4IVL6|GRV2_ARATH	DnaJ homolog subfamily C GRV2 OS=Arabidopsis thaliana OX=3702 GN=GRV2 PE=1 SV=1	--	--	GO:0007032,GO:0010008,GO:0006898,GO:2000641	endosome organization:endosome membrane:receptor-mediated endocytosis:regulation of early endosome to late endosome transport	O:Posttranslational modification, protein turnover, chaperones	ENOG410XRI2(DnaJ (Hsp40) homolog, subfamily C, member 13)	PF19432.2,PF14237.9,PF00226.34	DNAJ protein RME-8 N-terminal:GYF domain 2:DnaJ domain
geneMaker00009831	chr12	4008904	4010388	XP_002511777.1	ubiquitin-related modifier 1 homolog 2 [Ricinus communis]	sp|B3H7G2|URM12_ARATH	Ubiquitin-related modifier 1 homolog 2 OS=Arabidopsis thaliana OX=3702 GN=URM1-2 PE=3 SV=1	ko04122	Sulfur relay system	GO:0005829,GO:0032447,GO:0034227,GO:0031386,GO:0005634,GO:0002098	cytosol:protein urmylation:tRNA thio-modification:protein tag:nucleus:tRNA wobble uridine modification	O:Posttranslational modification, protein turnover, chaperones	COG5131(tRNA thio-modification)	PF09138.14,PF02597.23	Urm1 (Ubiquitin related modifier):ThiS family
geneMaker00018446	chr11	3331885	3334881	XP_023769560.1	dolichyl-diphosphooligosaccharide--protein glycosyltransferase subunit DAD1 [Lactuca sativa]	sp|Q9ZWQ7|DAD1_CITUN	Dolichyl-diphosphooligosaccharide--protein glycosyltransferase subunit DAD1 OS=Citrus unshiu OX=55188 GN=DAD1 PE=3 SV=1	ko00510,ko00513,ko04141	N-Glycan biosynthesis:Various types of N-glycan biosynthesis:Protein processing in endoplasmic reticulum	GO:0016021,GO:0008250,GO:0006486,GO:0006487	integral component of membrane:oligosaccharyltransferase complex:protein glycosylation:protein N-linked glycosylation	S:Function unknown	ENOG4111Q2I(dolichyl-diphosphooligosaccharide-protein glycotransferase activity)	PF02109.19	DAD family
geneMaker00009950	chr12	4132399	4132791	XP_012083531.1	probable carboxylesterase 8 [Jatropha curcas]	sp|O64640|CXE8_ARATH	Probable carboxylesterase 8 OS=Arabidopsis thaliana OX=3702 GN=CXE8 PE=2 SV=1	--	--	GO:0016787,GO:0016021	hydrolase activity:integral component of membrane	I:Lipid transport and metabolism	COG0657(alpha beta hydrolase fold-3 domain protein)	PF07859.16	alpha/beta hydrolase fold
geneMaker00018443	chr11	3707846	3710617	XP_021682580.1	probable L-type lectin-domain containing receptor kinase S.5 [Hevea brasiliensis]	sp|Q9FG33|LRKS5_ARATH	Probable L-type lectin-domain containing receptor kinase S.5 OS=Arabidopsis thaliana OX=3702 GN=LECRKS5 PE=2 SV=1	--	--	GO:0006468,GO:0016021,GO:0004672,GO:0030246,GO:0004675,GO:0004715,GO:0002229,GO:0005886,GO:0005524,GO:0042742	protein phosphorylation:integral component of membrane:protein kinase activity:carbohydrate binding:transmembrane receptor protein serine/threonine kinase activity:non-membrane spanning protein tyrosine kinase activity:defense response to oomycetes:plasma membrane:ATP binding:defense response to bacterium	T:Signal transduction mechanisms	COG0515(Serine Threonine protein kinase)	PF00139.22,PF07714.20,PF00069.28	Legume lectin domain:Protein tyrosine and serine/threonine kinase:Protein kinase domain
geneMaker00002569	chr14	4488364	4493252	KAF2325358.1	hypothetical protein GH714_027095 [Hevea brasiliensis]	sp|Q944S1|RH22_ARATH	DEAD-box ATP-dependent RNA helicase 22 OS=Arabidopsis thaliana OX=3702 GN=RH22 PE=2 SV=1	--	--	GO:0016787,GO:0003724,GO:0003676,GO:0005524,GO:0003723	hydrolase activity:RNA helicase activity:nucleic acid binding:ATP binding:RNA binding	A:RNA processing and modification	ENOG410XNVG(ATP-dependent RNA helicase involved in mRNA splicing. May destabilize the U1 5'-splice site duplex to permit an effective competition for the 5'-splice site by the U6 snRNA, resulting in the switch between U1 and U6 at the 5'-splice site. May also act to unwind the U4 U6 base-pairing interaction in the U4 U6 U5 snRNP, facilitating the first covalent step of splicing)	PF00270.32,PF00271.34	DEAD/DEAH box helicase:Helicase conserved C-terminal domain
geneMaker00009487	chr12	5970677	5974049	KAG2693698.1	hypothetical protein I3760_08G109200 [Carya illinoinensis]	sp|Q9ZQ31|STY13_ARATH	Serine/threonine-protein kinase STY13 OS=Arabidopsis thaliana OX=3702 GN=STY13 PE=1 SV=2	--	--	GO:0004674,GO:0006468,GO:0005524,GO:0004672	protein serine/threonine kinase activity:protein phosphorylation:ATP binding:protein kinase activity	T:Signal transduction mechanisms	COG0515(Serine Threonine protein kinase)	PF07714.20,PF00069.28	Protein tyrosine and serine/threonine kinase:Protein kinase domain
geneMaker00016625	chr1	11947668	11950970	XP_021658053.1	probable prolyl 4-hydroxylase 9 isoform X2 [Hevea brasiliensis]	sp|Q8VZJ7|P4H9_ARATH	Probable prolyl 4-hydroxylase 9 OS=Arabidopsis thaliana OX=3702 GN=P4H9 PE=2 SV=1	ko00330	Arginine and proline metabolism	GO:0031418,GO:0051213,GO:0016021,GO:0016705,GO:0005789,GO:0005506	L-ascorbic acid binding:dioxygenase activity:integral component of membrane:oxidoreductase activity, acting on paired donors, with incorporation or reduction of molecular oxygen:endoplasmic reticulum membrane:iron ion binding	S:Function unknown	ENOG410XS5J(prolyl 4-hydroxylase)	PF13640.9	2OG-Fe(II) oxygenase superfamily
geneMaker00016622	chr1	12019817	12023438	EEF34867.1	cyclin A, putative [Ricinus communis]	sp|Q75I54|CCA31_ORYSJ	Cyclin-A3-1 OS=Oryza sativa subsp. japonica OX=39947 GN=CYCA3-1 PE=3 SV=1	--	--	GO:0005737,GO:0000307,GO:0016538,GO:0044772,GO:0007049,GO:0005634,GO:0000079,GO:0051301	cytoplasm:cyclin-dependent protein kinase holoenzyme complex:cyclin-dependent protein serine/threonine kinase regulator activity:mitotic cell cycle phase transition:cell cycle:nucleus:regulation of cyclin-dependent protein serine/threonine kinase activity:cell division	D:Cell cycle control, cell division, chromosome partitioning	COG5024(g2 mitotic-specific)	PF00134.26,PF02984.22	Cyclin, N-terminal domain:Cyclin, C-terminal domain
geneMaker00016620	chr1	13702287	13706629	XP_048229116.1	uncharacterized protein LOC8286566 isoform X2 [Ricinus communis]	--	--	--	--	--	--	S:Function unknown	ENOG4111R6V(-)	--	--
geneMaker00010664	chr6	10121760	10122110	KAG8636965.1	hypothetical protein MANES_15G061300v8 [Manihot esculenta]	--	--	--	--	GO:0016021	integral component of membrane	S:Function unknown,S:Function unknown	ENOG4111CYH(-):ENOG411175C(-)	PF05553.14	Cotton fibre expressed protein
geneMaker00000708	chr3	10796351	10803871	KAF2304553.1	hypothetical protein GH714_033312 [Hevea brasiliensis]	sp|Q8RXE7|AGD14_ARATH	Probable ADP-ribosylation factor GTPase-activating protein AGD14 OS=Arabidopsis thaliana OX=3702 GN=AGD14 PE=1 SV=2	--	--	GO:0005096	GTPase activator activity	U:Intracellular trafficking, secretion, and vesicular transport,U:Intracellular trafficking, secretion, and vesicular transport	ENOG4111MAK(ArfGAP with FG repeats 1):ENOG41122WA(ArfGAP with FG repeats)	PF01412.21	Putative GTPase activating protein for Arf
geneMaker00000704	chr3	4013169	4020608	XP_034894251.1	probable acyl-activating enzyme 17, peroxisomal isoform X1 [Populus alba]	sp|F4KBF3|AAE17_ARATH	Probable acyl-activating enzyme 17, peroxisomal OS=Arabidopsis thaliana OX=3702 GN=AAE17 PE=2 SV=1	--	--	GO:0003987,GO:0016021	acetate-CoA ligase activity:integral component of membrane	I:Lipid transport and metabolism	COG0365(Catalyzes the conversion of acetate into acetyl-CoA (AcCoA), an essential intermediate at the junction of anabolic and catabolic pathways. AcsA undergoes a two-step reaction. In the first half reaction, AcsA combines acetate with ATP to form acetyl-adenylate (AcAMP) intermediate. In the second half reaction, it can then transfer the acetyl group from AcAMP to the sulfhydryl group of CoA, …	PF00501.31,PF16177.8,PF13193.9	AMP-binding enzyme:Acetyl-coenzyme A synthetase N-terminus:AMP-binding enzyme C-terminal domain
geneMaker00008285	chr2	11235661	11239914	XP_021643924.1	uncharacterized protein LOC110637868 isoform X3 [Hevea brasiliensis]	--	--	--	--	GO:0016021	integral component of membrane	S:Function unknown	ENOG410XWWT(-)	PF13398.9	Peptidase M50B-like
geneMaker00008284	chr2	1524226	1526475	KAH9711747.1	LOB domain-containing protein 36 [Citrus sinensis]	sp|Q9FKZ3|LBD36_ARATH	LOB domain-containing protein 36 OS=Arabidopsis thaliana OX=3702 GN=LBD36 PE=2 SV=1	--	--	--	--	S:Function unknown	ENOG410YGE6(lob domain-containing protein)	PF03195.17	Lateral organ boundaries (LOB) domain
geneMaker00008281	chr2	520550	522396	XP_030468011.1	60S ribosomal protein L8-3-like [Syzygium oleosum]	sp|P29766|RL8_SOLLC	60S ribosomal protein L8 OS=Solanum lycopersicum OX=4081 GN=RPL8 PE=2 SV=1	ko03010	Ribosome	GO:0015934,GO:0022625,GO:0003735,GO:0003723,GO:0002181,GO:0006412	large ribosomal subunit:cytosolic large ribosomal subunit:structural constituent of ribosome:RNA binding:cytoplasmic translation:translation	--	--	PF03947.21,PF00181.26	Ribosomal Proteins L2, C-terminal domain:Ribosomal Proteins L2, RNA binding domain
geneMaker00004286	chr10	7452739	7456581	GAV63676.1	hypothetical protein CFOL_v3_07194 [Cephalotus follicularis]	--	--	--	--	GO:0005794	Golgi apparatus	S:Function unknown,S:Function unknown	ENOG4112AU7(-):ENOG410Y35D(-)	--	--
geneMaker00005482	chr5	86637	90616	XP_021679008.1	probable galacturonosyltransferase 3 isoform X2 [Hevea brasiliensis]	sp|Q0WQD2|GAUT3_ARATH	Probable galacturonosyltransferase 3 OS=Arabidopsis thaliana OX=3702 GN=GAUT3 PE=2 SV=2	ko00520	Amino sugar and nucleotide sugar metabolism	GO:0006468,GO:0071555,GO:0000139,GO:0045489,GO:0004674,GO:0047262,GO:0005524	protein phosphorylation:cell wall organization:Golgi membrane:pectin biosynthetic process:protein serine/threonine kinase activity:polygalacturonate 4-alpha-galacturonosyltransferase activity:ATP binding	G:Carbohydrate transport and metabolism	ENOG410YCD3(Galacturonosyltransferase)	PF01501.23,PF18404.4	Glycosyl transferase family 8:Glucosyltransferase 24
geneMaker00003559	chr7	8739062	8741003	XP_015581445.2	7-deoxyloganetin glucosyltransferase [Ricinus communis]	sp|F8WKW1|UGT2_GARJA	7-deoxyloganetin glucosyltransferase OS=Gardenia jasminoides OX=114476 GN=UGT85A24 PE=1 SV=1	--	--	GO:0009718,GO:0008194,GO:0047213,GO:0080044,GO:0080043	anthocyanin-containing compound biosynthetic process:UDP-glycosyltransferase activity:anthocyanidin 3-O-glucosyltransferase activity:quercetin 7-O-glucosyltransferase activity:quercetin 3-O-glucosyltransferase activity	S:Function unknown	COG1819(Transferase)	PF00201.21	UDP-glucoronosyl and UDP-glucosyl transferase
geneMaker00005734	chr5	8680495	8689744	XP_012065654.1	mitogen-activated protein kinase kinase kinase 1 [Jatropha curcas]	sp|Q39008|M3K1_ARATH	Mitogen-activated protein kinase kinase kinase 1 OS=Arabidopsis thaliana OX=3702 GN=MEKK1 PE=1 SV=2	ko04016,ko04626	MAPK signaling pathway - plant:Plant-pathogen interaction	GO:0005737,GO:0006468,GO:0000165,GO:0004672,GO:0004709,GO:0005524	cytoplasm:protein phosphorylation:MAPK cascade:protein kinase activity:MAP kinase kinase kinase activity:ATP binding	--	--	PF00069.28,PF07714.20,PF14531.9,PF17667.4,PF03109.19	Protein kinase domain:Protein tyrosine and serine/threonine kinase:Kinase-like:Fungal protein kinase:ABC1 atypical kinase-like domain
geneMaker00001586	chr4	5943843	5947285	XP_021631541.1	probable mediator of RNA polymerase II transcription subunit 26c [Manihot esculenta]	sp|F4KFC7|MD26C_ARATH	Probable mediator of RNA polymerase II transcription subunit 26c OS=Arabidopsis thaliana OX=3702 GN=MED26C PE=1 SV=1	--	--	GO:0005634,GO:0003746	nucleus:translation elongation factor activity	S:Function unknown	ENOG411201A(Transcription elongation)	PF08711.14	TFIIS helical bundle-like domain
geneMaker00011043	chr1	3365729	3371828	XP_021677824.1	uncharacterized protein LOC110662956 [Hevea brasiliensis]	sp|Q6F3I7|DAP4_PSEMX	Dipeptidyl aminopeptidase 4 OS=Pseudoxanthomonas mexicana OX=128785 GN=dap4 PE=1 SV=1	--	--	GO:0008239,GO:0006508,GO:0004177,GO:0008236	dipeptidyl-peptidase activity:proteolysis:aminopeptidase activity:serine-type peptidase activity	E:Amino acid transport and metabolism	COG1506(peptidase s9 prolyl oligopeptidase active site domain protein)	PF00930.24,PF00326.24,PF02129.21	Dipeptidyl peptidase IV (DPP IV) N-terminal region:Prolyl oligopeptidase family:X-Pro dipeptidyl-peptidase (S15 family)
geneMaker00012244	chr11	8600361	8602951	KAF9666433.1	hypothetical protein SADUNF_Sadunf16G0228900 [Salix dunnii]	sp|Q54YS0|Y8111_DICDI	DNA-binding protein DDB_G0278111 OS=Dictyostelium discoideum OX=44689 GN=DDB_G0278111 PE=3 SV=2	--	--	GO:0005829,GO:0005634,GO:0003677	cytosol:nucleus:DNA binding	S:Function unknown	COG2118(DNA-binding protein)	PF01984.23	Double-stranded DNA-binding domain
geneMaker00012477	chr4	1437510	1440341	XP_021632073.1	uncharacterized protein LOC110629417 [Manihot esculenta]	sp|Q8LGM7|MOCOS_SOLLC	Molybdenum cofactor sulfurase OS=Solanum lycopersicum OX=4081 GN=FLACCA PE=2 SV=1	--	--	GO:0003824,GO:0016740	catalytic activity:transferase activity	E:Amino acid transport and metabolism	COG0520(cysteine desulfurase)	--	--
geneMaker00016434	chr1	11915489	11919147	XP_021624686.1	QWRF motif-containing protein 2 isoform X1 [Manihot esculenta]	sp|Q94AI1|QWRF2_ARATH	QWRF motif-containing protein 2 OS=Arabidopsis thaliana OX=3702 GN=QWRF2 PE=2 SV=1	--	--	GO:0005737,GO:0005880,GO:0008017,GO:0051225	cytoplasm:nuclear microtubule:microtubule binding:spindle assembly	--	--	PF04484.15	QWRF family
geneMaker00007702	chr2	10301873	10310366	XP_021680408.1	uncharacterized protein LOC110664847 isoform X1 [Hevea brasiliensis]	sp|P54567|YQKD_BACSU	Uncharacterized protein YqkD OS=Bacillus subtilis (strain 168) OX=224308 GN=yqkD PE=4 SV=1	--	--	--	--	S:Function unknown	COG1073(Hydrolase)	PF12146.11,PF00561.23,PF02129.21,PF03959.16	Serine aminopeptidase, S33:alpha/beta hydrolase fold:X-Pro dipeptidyl-peptidase (S15 family):Serine hydrolase (FSH1)
geneMaker00013375	chr8	3055223	3062985	XP_050251496.1	poly [ADP-ribose] polymerase 1 [Quercus robur]	sp|Q9ZP54|PARP1_ARATH	Poly [ADP-ribose] polymerase 1 OS=Arabidopsis thaliana OX=3702 GN=PARP1 PE=1 SV=2	ko03410	Base excision repair	GO:1990404,GO:0044260,GO:0005730,GO:0006471,GO:0051287,GO:0005634,GO:0070212,GO:0008270,GO:0003677,GO:0003950,GO:0006302	protein ADP-ribosylase activity:cellular macromolecule metabolic process:nucleolus:protein ADP-ribosylation:NAD binding:nucleus:protein poly-ADP-ribosylation:zinc ion binding:DNA binding:NAD+ ADP-ribosyltransferase activity:double-strand break repair	S:Function unknown	ENOG410XP18(Poly (ADP-ribose) polymerase)	PF00644.23,PF00645.21,PF02877.17,PF05406.18,PF00533.29,PF08063.15,PF16589.8	Poly(ADP-ribose) polymerase catalytic domain:Poly(ADP-ribose) polymerase and DNA-Ligase Zn-finger region:Poly(ADP-ribose) polymerase, regulatory domain:WGR domain:BRCA1 C Terminus (BRCT) domain:PADR1 (NUC008) domain:BRCT domain, a BRCA1 C-terminus domain
geneMaker00009259	chr12	5778002	5778595	XP_024023747.1	ethylene-responsive transcription factor 8 [Morus notabilis]	sp|O80339|ERF82_ARATH	Ethylene-responsive transcription factor 3 OS=Arabidopsis thaliana OX=3702 GN=ERF3 PE=1 SV=1	--	--	GO:0003700,GO:0005634,GO:0003677	transcription factor activity, sequence-specific DNA binding:nucleus:DNA binding	K:Transcription	ENOG41123N5(Transcription factor)	PF00847.23	AP2 domain
geneMaker00015000	chr10	1929829	1933347	XP_021641272.1	uncharacterized protein LOC110636054 isoform X2 [Hevea brasiliensis]	--	--	--	--	GO:0005634	nucleus	--	--	PF05641.15,PF03735.17	Agenet domain:ENT domain
geneMaker00018050	chr17	3316054	3316992	XP_021660833.1	uncharacterized protein LOC110650254 [Hevea brasiliensis]	--	--	--	--	GO:0016021	integral component of membrane	S:Function unknown	ENOG4111D8M(-)	--	--
geneMaker00002665	chr14	5382644	5391609	XP_041009976.1	triose phosphate/phosphate translocator, chloroplastic-like [Juglans microcarpa x Juglans regia]	sp|P21727|TPT_PEA	Triose phosphate/phosphate translocator, chloroplastic OS=Pisum sativum OX=3888 PE=1 SV=1	--	--	GO:0022857,GO:0016021	transmembrane transporter activity:integral component of membrane	S:Function unknown	ENOG410XP1S(solute carrier family 35 member)	PF03151.19,PF00892.23	Triose-phosphate Transporter family:EamA-like transporter family
geneMaker00005255	chr5	2659470	2660954	XP_021677405.1	UDP-glycosyltransferase 73C5-like [Hevea brasiliensis]	sp|Q9ZQ94|U73C5_ARATH	UDP-glycosyltransferase 73C5 OS=Arabidopsis thaliana OX=3702 GN=UGT73C5 PE=2 SV=1	ko00908	Zeatin biosynthesis	GO:0009718,GO:0008194,GO:0047213	anthocyanin-containing compound biosynthetic process:UDP-glycosyltransferase activity:anthocyanidin 3-O-glucosyltransferase activity	S:Function unknown	COG1819(Transferase)	PF00201.21	UDP-glucoronosyl and UDP-glucosyl transferase
geneMaker00002914	chr7	6210000	6211852	EEF48569.1	zinc finger protein, putative [Ricinus communis]	sp|Q84W40|ATL11_ARATH	RING-H2 finger protein ATL11 OS=Arabidopsis thaliana OX=3702 GN=ATL11 PE=2 SV=2	--	--	GO:0016021	integral component of membrane	O:Posttranslational modification, protein turnover, chaperones	ENOG41121N2(zinc ion binding)	PF13639.9,PF17123.8,PF13923.9,PF12678.10,PF14634.9,PF00097.28,PF13445.9,PF13920.9,PF12861.10,PF17120.8	Ring finger domain:RING-like zinc finger:Zinc finger, C3HC4 type (RING finger):RING-H2 zinc finger domain:zinc-RING finger domain:Zinc finger, C3HC4 type (RING finger):RING-type zinc-finger:Zinc finger, C3HC4 type (RING finger):Anaphase-promoting complex subunit 11 RING-H2 finger:RING/Ubox like zinc-binding domain
geneMaker00009030	chr9	1997464	2000433	XP_021615596.1	adenylate kinase 4 [Manihot esculenta]	sp|Q08480|KAD4_ORYSJ	Adenylate kinase 4 OS=Oryza sativa subsp. japonica OX=39947 GN=ADK-B PE=2 SV=1	ko00730,ko00230	Thiamine metabolism:Purine metabolism	GO:0005737,GO:0016310,GO:0005739,GO:0005524,GO:0004017	cytoplasm:phosphorylation:mitochondrion:ATP binding:adenylate kinase activity	F:Nucleotide transport and metabolism	COG0563(Catalyzes the reversible transfer of the terminal phosphate group between ATP and AMP. Plays an important role in cellular energy homeostasis and in adenine nucleotide metabolism (By similarity))	PF00406.25,PF13207.9,PF05191.17,PF13671.9	Adenylate kinase:AAA domain:Adenylate kinase, active site lid:AAA domain
geneMaker00009036	chr9	1979084	1982428	KAH8486745.1	hypothetical protein H0E87_025665 [Populus deltoides]	sp|A0A1L8HX76|WDR18_XENLA	WD repeat-containing protein 18 OS=Xenopus laevis OX=8355 GN=wdr18 PE=3 SV=1	--	--	GO:0097344,GO:0005656,GO:0006261,GO:0006364	Rix1 complex:nuclear pre-replicative complex:DNA-dependent DNA replication:rRNA processing	S:Function unknown	COG2319(wd repeat)	PF00400.35	WD domain, G-beta repeat
geneMaker00010295	chr9	8709412	8712377	XP_037491981.1	protein CHAPERONE-LIKE PROTEIN OF POR1, chloroplastic [Jatropha curcas]	sp|Q9FN50|CPP1_ARATH	Protein CHAPERONE-LIKE PROTEIN OF POR1, chloroplastic OS=Arabidopsis thaliana OX=3702 GN=CPP1 PE=1 SV=1	--	--	GO:0031969,GO:0016021	chloroplast membrane:integral component of membrane	S:Function unknown	ENOG4111K86(Protein of unknown function (DUF3353))	PF11833.11	Protein CHAPERONE-LIKE PROTEIN OF POR1-like
geneMaker00010124	chr9	7085179	7088387	XP_021618603.1	uncharacterized protein LOC110619454 isoform X2 [Manihot esculenta]	--	--	--	--	--	--	S:Function unknown	ENOG4111RJF(-)	PF13883.9,PF10615.12	Pyridoxamine 5'-phosphate oxidase:Domain of unknown function (DUF2470)
geneMaker00011180	chr1	1346857	1349364	XP_006382783.1	protein ECERIFERUM 26-like [Populus trichocarpa]	sp|Q9LIS1|CR26L_ARATH	Protein ECERIFERUM 26-like OS=Arabidopsis thaliana OX=3702 GN=CER26L PE=2 SV=1	--	--	GO:0016747	transferase activity, transferring acyl groups other than amino-acyl groups	S:Function unknown	ENOG410YVYC(Transferase family)	PF02458.18	Transferase family
geneMaker00008078	chr2	8918211	8936307	XP_011029711.1	PREDICTED: myosin-6-like isoform X1 [Populus euphratica]	sp|Q9LKB9|MYO6_ARATH	Myosin-6 OS=Arabidopsis thaliana OX=3702 GN=XI-2 PE=1 SV=1	--	--	GO:0007015,GO:0000146,GO:0051015,GO:0003779,GO:0030048,GO:0016459,GO:0005516,GO:0030050,GO:0003774,GO:0005524,GO:0015629	actin filament organization:microfilament motor activity:actin filament binding:actin binding:actin filament-based movement:myosin complex:calmodulin binding:vesicle transport along actin filament:motor activity:ATP binding:actin cytoskeleton	Z:Cytoskeleton	COG5022(myosin heavy chain)	PF00063.24,PF01843.22,PF00612.30,PF02736.22,PF13191.9	Myosin head (motor domain):DIL domain:IQ calmodulin-binding motif:Myosin N-terminal SH3-like domain:AAA ATPase domain
geneMaker00013961	chr8	9237170	9240394	KAF2292394.1	hypothetical protein GH714_021777 [Hevea brasiliensis]	sp|Q8VYE5|E1312_ARATH	Glucan endo-1,3-beta-glucosidase 12 OS=Arabidopsis thaliana OX=3702 GN=At4g29360 PE=2 SV=1	--	--	GO:0016787,GO:0016021,GO:0031225	hydrolase activity:integral component of membrane:anchored component of membrane	G:Carbohydrate transport and metabolism	ENOG410YNUZ(glucan endo-1,3-beta-glucosidase)	PF04241.18	Protein of unknown function (DUF423)
geneMaker00008071	chr2	534079	540425	KAF2290834.1	hypothetical protein GH714_015719 [Hevea brasiliensis]	sp|Q9ASP6|HNRPQ_ARATH	Heterogeneous nuclear ribonucleoprotein Q OS=Arabidopsis thaliana OX=3702 GN=LIF2 PE=1 SV=1	--	--	GO:1990904,GO:0003723	ribonucleoprotein complex:RNA binding	S:Function unknown,S:Function unknown	ENOG410Y9CI(RNA recognition motif. (a.k.a. RRM, RBD, or RNP domain)):ENOG410XTJ5(RNA binding motif protein)	PF00076.25,PF16367.8,PF14605.9	RNA recognition motif. (a.k.a. RRM, RBD, or RNP domain):RNA recognition motif:Nup53/35/40-type RNA recognition motif
geneMaker00011233	chr1	2090339	2092370	XP_021663575.1	putative H/ACA ribonucleoprotein complex subunit 1-like protein 1 [Hevea brasiliensis]	sp|Q8VZT0|NLAL1_ARATH	Putative H/ACA ribonucleoprotein complex subunit 1-like protein 1 OS=Arabidopsis thaliana OX=3702 GN=At3g03920 PE=2 SV=1	ko03008	Ribosome biogenesis in eukaryotes	GO:0031429,GO:0005730,GO:1990904,GO:0003723,GO:0034513,GO:0000454,GO:0001522,GO:0006364	box H/ACA snoRNP complex:nucleolus:ribonucleoprotein complex:RNA binding:box H/ACA snoRNA binding:snoRNA guided rRNA pseudouridine synthesis:pseudouridine synthesis:rRNA processing	J:Translation, ribosomal structure and biogenesis	COG3277(h aca RNA-protein complex component gar1)	PF04410.17	Gar1/Naf1 RNA binding region
geneMaker00001833	chr4	8583546	8584286	XP_021594249.1	uncharacterized protein DDB_G0283697 [Manihot esculenta]	--	--	--	--	GO:0016310,GO:0016301,GO:0007142	phosphorylation:kinase activity:male meiosis II	S:Function unknown	ENOG41114DA(-)	--	--
geneMaker00001832	chr4	8513411	8514805	XP_021593790.1	60S ribosomal protein L14-1 [Manihot esculenta]	sp|Q9SIM4|RL141_ARATH	60S ribosomal protein L14-1 OS=Arabidopsis thaliana OX=3702 GN=RPL14A PE=2 SV=1	ko03010	Ribosome	GO:0042273,GO:0005840,GO:0022625,GO:1990904,GO:0003735,GO:0003723,GO:0006412	ribosomal large subunit biogenesis:ribosome:cytosolic large ribosomal subunit:ribonucleoprotein complex:structural constituent of ribosome:RNA binding:translation	J:Translation, ribosomal structure and biogenesis	COG2163((ribosomal) protein)	PF01929.20	Ribosomal protein L14
geneMaker00012188	chr11	7278777	7287952	XP_021648837.1	uncharacterized protein LOC110641438 [Hevea brasiliensis]	sp|B4XT64|NAL1_ORYSJ	Protein NARROW LEAF 1 OS=Oryza sativa subsp. japonica OX=39947 GN=NAL1 PE=1 SV=1	--	--	--	--	S:Function unknown	ENOG4110IB3(Peptidase, trypsin-like serine and cysteine proteases)	--	--
geneMaker00012186	chr11	8039564	8044832	XP_021659101.1	CSC1-like protein ERD4 [Hevea brasiliensis]	sp|Q9C8G5|CSCLD_ARATH	CSC1-like protein ERD4 OS=Arabidopsis thaliana OX=3702 GN=ERD4 PE=1 SV=1	--	--	GO:0016021,GO:0005227,GO:0005886	integral component of membrane:calcium activated cation channel activity:plasma membrane	S:Function unknown	COG5594(transmembrane protein 63C)	PF02714.18,PF14703.9,PF13967.9	Calcium-dependent channel, 7TM region, putative phosphate:Cytosolic domain of 10TM putative phosphate transporter:Late exocytosis, associated with Golgi transport
geneMaker00003345	chr7	7868125	7871411	KAI5567648.1	hypothetical protein BDE02_13G105300 [Populus trichocarpa]	sp|Q9FVV1|GDL28_ARATH	GDSL esterase/lipase At1g71250 OS=Arabidopsis thaliana OX=3702 GN=At1g71250 PE=2 SV=1	--	--	GO:0016788	hydrolase activity, acting on ester bonds	S:Function unknown	COG3240(GDSL esterase lipase)	PF00657.25	GDSL-like Lipase/Acylhydrolase
geneMaker00017119	chr1	11939576	11942567	--	--	--	--	--	--	--	--	--	--	--	--
geneMaker00012764	chr4	5576953	5583117	XP_048233790.1	cell division control protein 2 homolog A [Ricinus communis]	sp|Q38772|CDC2A_ANTMA	Cell division control protein 2 homolog A OS=Antirrhinum majus OX=4151 GN=CDC2A PE=2 SV=2	--	--	GO:0004674,GO:0006468,GO:0051301,GO:0005524	protein serine/threonine kinase activity:protein phosphorylation:cell division:ATP binding	T:Signal transduction mechanisms	ENOG410XPP3(Cyclin-Dependent Kinase)	PF00069.28,PF07714.20	Protein kinase domain:Protein tyrosine and serine/threonine kinase
geneMaker00007060	chr2	9661974	9663749	XP_012068242.1	uncharacterized protein LOC105630867 [Jatropha curcas]	--	--	--	--	GO:0005840,GO:1990904,GO:0003735,GO:0008270,GO:0003746,GO:0006412	ribosome:ribonucleoprotein complex:structural constituent of ribosome:zinc ion binding:translation elongation factor activity:translation	S:Function unknown,S:Function unknown	ENOG410Z1R9(-):ENOG410YUES(expressed protein)	--	--
geneMaker00000876	chr3	75691	84507	XP_012067052.1	gamma-tubulin complex component 2 isoform X1 [Jatropha curcas]	sp|Q9C5H9|GACP2_ARATH	Gamma-tubulin complex component 2 OS=Arabidopsis thaliana OX=3702 GN=GCP2 PE=1 SV=1	--	--	GO:0005737,GO:0007020,GO:0051321,GO:0000278,GO:0031122,GO:0000923,GO:0000922,GO:0008275,GO:0000930,GO:0043015,GO:0005815,GO:0005874,GO:0051225	cytoplasm:microtubule nucleation:meiotic cell cycle:mitotic cell cycle:cytoplasmic microtubule organization:equatorial microtubule organizing center:spindle pole:gamma-tubulin small complex:gamma-tubulin complex:gamma-tubulin binding:microtubule organizing center:microtubule:spindle assembly	S:Function unknown	ENOG410XNRE(Tubulin, gamma complex associated protein 2)	PF17681.4,PF04130.16	Gamma tubulin complex component N-terminal:Gamma tubulin complex component C-terminal
geneMaker00007325	chr2	2887725	2890277	XP_021652370.1	cyclin-D4-2-like [Hevea brasiliensis]	sp|P42752|CCD21_ARATH	Cyclin-D2-1 OS=Arabidopsis thaliana OX=3702 GN=CYCD2-1 PE=1 SV=3	--	--	GO:0005737,GO:0000079,GO:0016538,GO:0044772,GO:0007049,GO:0005634,GO:0000307,GO:0051301	cytoplasm:regulation of cyclin-dependent protein serine/threonine kinase activity:cyclin-dependent protein serine/threonine kinase regulator activity:mitotic cell cycle phase transition:cell cycle:nucleus:cyclin-dependent protein kinase holoenzyme complex:cell division	--	--	PF00134.26,PF02984.22	Cyclin, N-terminal domain:Cyclin, C-terminal domain
geneMaker00002584	chr14	3640341	3647130	XP_031272776.1	ranBP2-type zinc finger protein At1g67325 isoform X2 [Pistacia vera]	sp|Q8GZ43|YZR3_ARATH	RanBP2-type zinc finger protein At1g67325 OS=Arabidopsis thaliana OX=3702 GN=At1g67325 PE=1 SV=1	--	--	GO:0005737,GO:0046872,GO:0003723,GO:0003729	cytoplasm:metal ion binding:RNA binding:mRNA binding	S:Function unknown	ENOG4111N2T(ranBP2-type zinc finger protein)	PF00641.21	Zn-finger in Ran binding protein and others
geneMaker00016601	chr1	12740860	12741372	XP_006423512.1	uncharacterized protein LOC18035400 [Citrus clementina]	--	--	--	--	GO:0003700,GO:0016021,GO:0005634,GO:0003677	transcription factor activity, sequence-specific DNA binding:integral component of membrane:nucleus:DNA binding	S:Function unknown	ENOG41108D1(-)	--	--
geneMaker00016603	chr1	13538808	13540944	XP_002313682.2	expansin-like A2 [Populus trichocarpa]	sp|Q9SVE5|EXLA2_ARATH	Expansin-like A2 OS=Arabidopsis thaliana OX=3702 GN=EXLA2 PE=2 SV=1	--	--	GO:0009653,GO:0019953,GO:0005576	anatomical structure morphogenesis:sexual reproduction:extracellular region	G:Carbohydrate transport and metabolism	ENOG410YDTV(expansin-like)	PF01357.24,PF03330.21	Expansin C-terminal domain:Lytic transglycolase
geneMaker00016608	chr1	13589575	13594083	XP_021627248.1	O-fucosyltransferase 6 [Manihot esculenta]	sp|Q949U4|OFT16_ARATH	O-fucosyltransferase 16 OS=Arabidopsis thaliana OX=3702 GN=OFUT16 PE=2 SV=1	--	--	GO:0006004,GO:0016740,GO:0016021	fucose metabolic process:transferase activity:integral component of membrane	S:Function unknown	ENOG410ZGHX(DUF246 domain-containing protein)	PF10250.12	GDP-fucose protein O-fucosyltransferase
geneMaker00017343	chr1	8539294	8543082	KAG6745226.1	hypothetical protein POTOM_051871 [Populus tomentosa]	sp|O81845|PUMP1_ARATH	Mitochondrial uncoupling protein 1 OS=Arabidopsis thaliana OX=3702 GN=PUMP1 PE=1 SV=1	--	--	GO:0016021,GO:0022857,GO:0031966,GO:0017077,GO:1990542,GO:0006839	integral component of membrane:transmembrane transporter activity:mitochondrial membrane:oxidative phosphorylation uncoupler activity:mitochondrial transmembrane transport:mitochondrial transport	O:Posttranslational modification, protein turnover, chaperones	ENOG410XRV1(UnCoupling Protein)	PF00153.30	Mitochondrial carrier protein
geneMaker00010602	chr6	10125752	10130336	XP_021679189.1	meiotic recombination protein SPO11-1 isoform X3 [Hevea brasiliensis]	sp|Q9M4A2|SPO11_ARATH	Meiotic recombination protein SPO11-1 OS=Arabidopsis thaliana OX=3702 GN=SPO11-1 PE=1 SV=1	--	--	GO:0016787,GO:0000228,GO:0000724,GO:0042138,GO:0000706,GO:0051026,GO:0003677,GO:0006259,GO:0007131,GO:0046872,GO:0005694,GO:0003918,GO:0005524	hydrolase activity:nuclear chromosome:double-strand break repair via homologous recombination:meiotic DNA double-strand break formation:meiotic DNA double-strand break processing:chiasma assembly:DNA binding:DNA metabolic process:reciprocal meiotic recombination:metal ion binding:chromosome:DNA topoisomerase type II (ATP-hydrolyzing) activity:ATP binding	L:Replication, recombination and repair	COG1697(DNA topoisomerase VI, subunit A)	PF04406.17	Type IIB DNA topoisomerase
geneMaker00000725	chr3	3710292	3712999	XP_011045846.1	PREDICTED: putative receptor-like protein kinase At4g00960 [Populus euphratica]	sp|O81906|B120_ARATH	G-type lectin S-receptor-like serine/threonine-protein kinase B120 OS=Arabidopsis thaliana OX=3702 GN=B120 PE=2 SV=1	--	--	GO:0006468,GO:0005886,GO:0004674,GO:0004672,GO:0004709,GO:0005524	protein phosphorylation:plasma membrane:protein serine/threonine kinase activity:protein kinase activity:MAP kinase kinase kinase activity:ATP binding	T:Signal transduction mechanisms	COG0515(Serine Threonine protein kinase)	PF07714.20,PF00069.28	Protein tyrosine and serine/threonine kinase:Protein kinase domain
geneMaker00009206	chr12	4477180	4477545	XP_021671943.1	uncharacterized protein LOC110658574 [Hevea brasiliensis]	--	--	--	--	--	--	S:Function unknown	ENOG410Z7U7(Conserved gene of)	--	--
geneMaker00009209	chr12	7109178	7110712	XP_012082976.1	autophagy-related protein 8i [Jatropha curcas]	sp|Q9LRP7|ATG8I_ARATH	Autophagy-related protein 8i OS=Arabidopsis thaliana OX=3702 GN=ATG8I PE=1 SV=1	ko04136	Autophagy - other	GO:0005737,GO:0006914,GO:0016020,GO:0005874,GO:0006995	cytoplasm:autophagy:membrane:microtubule:cellular response to nitrogen starvation	U:Intracellular trafficking, secretion, and vesicular transport	ENOG4111JAT(Microtubule-associated protein 1 light chain 3)	PF02991.19,PF04110.16	Autophagy protein Atg8 ubiquitin like:Ubiquitin-like autophagy protein Apg12
geneMaker00010964	chr1	1393514	1397441	XP_021650934.1	light-inducible protein CPRF2-like [Hevea brasiliensis]	sp|Q99090|CPRF2_PETCR	Light-inducible protein CPRF2 OS=Petroselinum crispum OX=4043 GN=CPRF2 PE=2 SV=2	--	--	GO:0003700,GO:0005634	transcription factor activity, sequence-specific DNA binding:nucleus	K:Transcription	ENOG4111S51(Transcription factor)	PF12498.11,PF00170.24,PF07716.18	Basic leucine-zipper C terminal:bZIP transcription factor:Basic region leucine zipper
geneMaker00009659	chr12	4802223	4803482	KAB5521632.1	hypothetical protein DKX38_025951 [Salix brachista]	sp|Q9SGH4|PNSL3_ARATH	Photosynthetic NDH subunit of lumenal location 3, chloroplastic OS=Arabidopsis thaliana OX=3702 GN=PNSL3 PE=1 SV=1	ko00195	Photosynthesis	GO:0009534,GO:0019898,GO:0005509,GO:0009344,GO:0045156,GO:0009507,GO:0009654,GO:0015979,GO:0009767	chloroplast thylakoid:extrinsic component of membrane:calcium ion binding:nitrite reductase complex [NAD(P)H]:electron transporter, transferring electrons within the cyclic electron transport pathway of photosynthesis activity:chloroplast:photosystem II oxygen evolving complex:photosynthesis:photosynthetic electron transport chain	S:Function unknown	ENOG410YH09(enhancer protein)	PF05757.14	Oxygen evolving enhancer protein 3 (PsbQ)
geneMaker00001462	chr3	698465	703900	XP_021648646.1	homeobox-leucine zipper protein ANTHOCYANINLESS 2-like [Hevea brasiliensis]	sp|Q9M2E8|HDG1_ARATH	Homeobox-leucine zipper protein HDG1 OS=Arabidopsis thaliana OX=3702 GN=HDG1 PE=1 SV=1	--	--	GO:0005634,GO:0008289,GO:0000981,GO:0003677	nucleus:lipid binding:RNA polymerase II transcription factor activity, sequence-specific DNA binding:DNA binding	K:Transcription,K:Transcription,K:Transcription	ENOG410ZZ6J(superior vena cava morphogenesis):ENOG410XSUD(Homeobox-leucine zipper protein):ENOG411107H(Homeobox-leucine zipper protein)	PF01852.22,PF00046.32	START domain:Homeodomain
geneMaker00006306	chr17	6605362	6610097	XP_021599148.1	UBP1-associated protein 2C [Manihot esculenta]	sp|Q9LKA4|UBA2C_ARATH	UBP1-associated protein 2C OS=Arabidopsis thaliana OX=3702 GN=UBA2C PE=2 SV=1	ko03040	Spliceosome	GO:0005634,GO:1990904,GO:0003723,GO:0003730	nucleus:ribonucleoprotein complex:RNA binding:mRNA 3'-UTR binding	S:Function unknown	COG0724(Rna-binding protein)	PF00076.25,PF16367.8	RNA recognition motif. (a.k.a. RRM, RBD, or RNP domain):RNA recognition motif
geneMaker00013758	chr8	3065167	3065893	KAF9686866.1	hypothetical protein SADUNF_Sadunf02G0034200 [Salix dunnii]	sp|Q9SLB7|LBD16_ARATH	LOB domain-containing protein 16 OS=Arabidopsis thaliana OX=3702 GN=LBD16 PE=1 SV=1	--	--	GO:0009755,GO:0005634,GO:0045893	hormone-mediated signaling pathway:nucleus:positive regulation of transcription, DNA-templated	S:Function unknown	ENOG410YA3N(lob domain-containing protein)	PF03195.17	Lateral organ boundaries (LOB) domain
geneMaker00015721	chr16	5980919	5985965	KAH8493907.1	hypothetical protein H0E87_020608 [Populus deltoides]	sp|O49403|HFA4A_ARATH	Heat stress transcription factor A-4a OS=Arabidopsis thaliana OX=3702 GN=HSFA4A PE=1 SV=1	--	--	GO:0043565,GO:0003700,GO:0005634,GO:0006357,GO:0000978,GO:0034605	sequence-specific DNA binding:transcription factor activity, sequence-specific DNA binding:nucleus:regulation of transcription from RNA polymerase II promoter:RNA polymerase II core promoter proximal region sequence-specific DNA binding:cellular response to heat	K:Transcription	COG5169(Transcription factor)	PF00447.20,PF17675.4	HSF-type DNA-binding:Apg6 coiled-coil region
geneMaker00001940	chr4	8582739	8588567	XP_021594249.1	uncharacterized protein DDB_G0283697 [Manihot esculenta]	--	--	--	--	GO:0007142	male meiosis II	S:Function unknown	ENOG41114DA(-)	--	--
geneMaker00008084	chr2	13303269	13304576	XP_002298618.3	F-box/kelch-repeat protein At3g27150 [Populus trichocarpa]	sp|Q9LI89|FBK70_ARATH	F-box/kelch-repeat protein At3g27150 OS=Arabidopsis thaliana OX=3702 GN=At3g27150 PE=2 SV=1	--	--	GO:0005829	cytosol	S:Function unknown	ENOG4110X8D(Kelch repeat-containing F-box family protein)	PF13964.9,PF01344.28,PF07646.18,PF13418.9	Kelch motif:Kelch motif:Kelch motif:Galactose oxidase, central domain
geneMaker00012515	chr4	2823481	2825807	KAG5539055.1	hypothetical protein RHGRI_019570 [Rhododendron griersonianum]	sp|P0C8K6|RM02_ORYSA	60S ribosomal protein L2, mitochondrial OS=Oryza sativa OX=4530 GN=RPL2 PE=3 SV=1	--	--	GO:0003735,GO:1990904,GO:0006412,GO:0005739,GO:0005840	structural constituent of ribosome:ribonucleoprotein complex:translation:mitochondrion:ribosome	J:Translation, ribosomal structure and biogenesis	COG0090(One of the primary rRNA binding proteins. Required for association of the 30S and 50S subunits to form the 70S ribosome, for tRNA binding and peptide bond formation. It has been suggested to have peptidyltransferase activity)	PF00181.26	Ribosomal Proteins L2, RNA binding domain
geneMaker00008083	chr2	10426898	10430695	KAH8495125.1	hypothetical protein H0E87_018346 [Populus deltoides]	--	--	ko03040	Spliceosome	GO:0005634,GO:0035092,GO:0030261,GO:0003723,GO:0000786,GO:0003677	nucleus:sperm chromatin condensation:chromosome condensation:RNA binding:nucleosome:DNA binding	S:Function unknown	ENOG41122ZB(splicing factor)	--	--
geneMaker00016450	chr1	12869534	12872424	XP_021662752.1	uncharacterized protein LOC110651659 [Hevea brasiliensis]	sp|Q94A40|COPA1_ARATH	Coatomer subunit alpha-1 OS=Arabidopsis thaliana OX=3702 GN=At1g62020 PE=2 SV=2	--	--	--	--	S:Function unknown	ENOG4111E2F(-)	PF06957.14	Coatomer (COPI) alpha subunit C-terminus
geneMaker00016453	chr1	11961609	11965191	XP_021660647.1	pentatricopeptide repeat-containing protein At5g02860 [Hevea brasiliensis]	sp|Q9LYZ9|PP362_ARATH	Pentatricopeptide repeat-containing protein At5g02860 OS=Arabidopsis thaliana OX=3702 GN=At5g02860 PE=2 SV=1	--	--	--	--	S:Function unknown	ENOG410Z7Z7(Pentatricopeptide repeat-containing protein)	PF13041.9,PF13812.9,PF12854.10,PF01535.23,PF17177.7	PPR repeat family:Pentatricopeptide repeat domain:PPR repeat:PPR repeat:Pentacotripeptide-repeat region of PRORP
geneMaker00007271	chr2	10988994	10991265	XP_002519193.1	uncharacterized protein LOC8258783 [Ricinus communis]	--	--	--	--	--	--	S:Function unknown	ENOG410YZR5(cAMP-regulated phosphoprotein/endosulfine conserved region)	PF04667.20	cAMP-regulated phosphoprotein/endosulfine conserved region
geneMaker00007270	chr2	13204264	13207326	XP_021669141.1	protein SIEVE ELEMENT OCCLUSION B-like [Hevea brasiliensis]	sp|Q9SS87|SEOB_ARATH	Protein SIEVE ELEMENT OCCLUSION B OS=Arabidopsis thaliana OX=3702 GN=SEOB PE=1 SV=1	--	--	GO:0010088	phloem development	S:Function unknown	ENOG4111ADI(Mediator complex subunit 28)	PF14576.9,PF14577.9	Sieve element occlusion N-terminus:Sieve element occlusion C-terminus
geneMaker00006050	chr5	9823201	9826775	XP_021667887.1	cyclic dof factor 1-like isoform X1 [Hevea brasiliensis]	sp|Q93ZL5|CDF2_ARATH	Cyclic dof factor 2 OS=Arabidopsis thaliana OX=3702 GN=CDF2 PE=1 SV=2	--	--	GO:0003700,GO:0005634,GO:0016021,GO:0003677	transcription factor activity, sequence-specific DNA binding:nucleus:integral component of membrane:DNA binding	S:Function unknown	ENOG410YN7N(zinc finger protein)	PF02701.18	Dof domain, zinc finger
geneMaker00006053	chr5	11261541	11262671	AQL01843.1	Serine/threonine-protein phosphatase [Zea mays]	sp|P23777|PP1_BRANA	Serine/threonine-protein phosphatase PP1 (Fragment) OS=Brassica napus OX=3708 PE=2 SV=1	ko03015	mRNA surveillance pathway	GO:0017018,GO:0006468,GO:0010161,GO:0009740,GO:0016311,GO:0005634,GO:0046872	myosin phosphatase activity:protein phosphorylation:red light signaling pathway:gibberellic acid mediated signaling pathway:dephosphorylation:nucleus:metal ion binding	T:Signal transduction mechanisms	ENOG410YCEC(serine threonine-protein phosphatase)	PF00149.31	Calcineurin-like phosphoesterase
geneMaker00009340	chr12	7693747	7696434	XP_002281166.1	PREDICTED: serine/threonine-protein kinase CDL1 [Vitis vinifera]	sp|Q0WRY5|PBL7_ARATH	Probable serine/threonine-protein kinase PBL7 OS=Arabidopsis thaliana OX=3702 GN=PBL7 PE=1 SV=1	--	--	GO:0004674,GO:0006468,GO:0016021,GO:0005524,GO:0004672	protein serine/threonine kinase activity:protein phosphorylation:integral component of membrane:ATP binding:protein kinase activity	T:Signal transduction mechanisms	COG0515(Serine Threonine protein kinase)	PF07714.20,PF00069.28	Protein tyrosine and serine/threonine kinase:Protein kinase domain
geneMaker00008894	chr9	2022881	2028155	KAF2302630.1	hypothetical protein GH714_000477 [Hevea brasiliensis]	sp|A2XUW1|CDKG2_ORYSI	Cyclin-dependent kinase G-2 OS=Oryza sativa subsp. indica OX=39946 GN=CDKG-2 PE=3 SV=1	--	--	GO:0004674,GO:0006468,GO:0005524	protein serine/threonine kinase activity:protein phosphorylation:ATP binding	T:Signal transduction mechanisms	ENOG410XQ50(Cyclin-dependent kinase)	PF00069.28,PF07714.20,PF03109.19,PF14531.9	Protein kinase domain:Protein tyrosine and serine/threonine kinase:ABC1 atypical kinase-like domain:Kinase-like
geneMaker00011430	chr1	1888002	1892768	XP_021672588.1	U11/U12 small nuclear ribonucleoprotein 48 kDa protein [Hevea brasiliensis]	sp|Q9M8X2|U1148_ARATH	U11/U12 small nuclear ribonucleoprotein 48 kDa protein OS=Arabidopsis thaliana OX=3702 GN=SNRNP48 PE=3 SV=1	--	--	GO:0046872,GO:1990904	metal ion binding:ribonucleoprotein complex	S:Function unknown	ENOG4111MIF(-)	--	--
geneMaker00011431	chr1	4905250	4932799	XP_021692187.1	DExH-box ATP-dependent RNA helicase DExH7, chloroplastic-like [Hevea brasiliensis]	sp|F4I9Q5|DEXH7_ARATH	DExH-box ATP-dependent RNA helicase DExH7, chloroplastic OS=Arabidopsis thaliana OX=3702 GN=At1g58060 PE=2 SV=1	--	--	GO:0016787,GO:0003724,GO:0003676,GO:0005524,GO:0003723	hydrolase activity:RNA helicase activity:nucleic acid binding:ATP binding:RNA binding	L:Replication, recombination and repair	COG1643(helicase)	PF04408.26,PF07717.19,PF00271.34,PF00270.32,PF14709.10	Helicase associated domain (HA2):Oligonucleotide/oligosaccharide-binding (OB)-fold:Helicase conserved C-terminal domain:DEAD/DEAH box helicase:double strand RNA binding domain from DEAD END PROTEIN 1
geneMaker00014627	chr10	1939305	1942827	XP_002524439.1	cytochrome P450 734A1 isoform X1 [Ricinus communis]	sp|O48786|C734A_ARATH	Cytochrome P450 734A1 OS=Arabidopsis thaliana OX=3702 GN=CYP734A1 PE=2 SV=1	ko00905	Brassinosteroid biosynthesis	GO:0004497,GO:0010268,GO:0016131,GO:0020037,GO:0016021,GO:0016705,GO:0005506	monooxygenase activity:brassinosteroid homeostasis:brassinosteroid metabolic process:heme binding:integral component of membrane:oxidoreductase activity, acting on paired donors, with incorporation or reduction of molecular oxygen:iron ion binding	Q:Secondary metabolites biosynthesis, transport and catabolism	COG2124(Cytochrome p450)	PF00067.25	Cytochrome P450
geneMaker00001853	chr4	8576110	8580560	XP_021662465.1	heterogeneous nuclear ribonucleoprotein 1-like [Hevea brasiliensis]	sp|Q8W034|RNP1_ARATH	Heterogeneous nuclear ribonucleoprotein 1 OS=Arabidopsis thaliana OX=3702 GN=RNP1 PE=1 SV=1	ko03015	mRNA surveillance pathway	GO:1990904,GO:0003723	ribonucleoprotein complex:RNA binding	S:Function unknown	ENOG410YA8Z(Rna-binding protein)	PF00076.25,PF16367.8	RNA recognition motif. (a.k.a. RRM, RBD, or RNP domain):RNA recognition motif
geneMaker00001856	chr4	7458831	7464082	XP_021636698.1	KH domain-containing protein HEN4 isoform X3 [Hevea brasiliensis]	sp|F4KDN0|HEN4_ARATH	KH domain-containing protein HEN4 OS=Arabidopsis thaliana OX=3702 GN=HEN4 PE=1 SV=1	--	--	GO:0003723	RNA binding	S:Function unknown	ENOG410XNN8(mRNA transport)	PF00013.32,PF07650.20	KH domain:KH domain
geneMaker00003323	chr7	836089	838103	XP_012083630.1	zinc finger protein ZAT4 [Jatropha curcas]	sp|Q9M202|ZAT9_ARATH	Zinc finger protein ZAT9 OS=Arabidopsis thaliana OX=3702 GN=ZAT9 PE=2 SV=1	--	--	GO:0006355	regulation of transcription, DNA-templated	S:Function unknown	COG5048(Zinc finger protein)	PF13912.9,PF13894.9,PF12171.11,PF00096.29	C2H2-type zinc finger:C2H2-type zinc finger:Zinc-finger double-stranded RNA-binding:Zinc finger, C2H2 type
geneMaker00009873	chr12	3981792	3983355	XP_002511792.1	RING-H2 finger protein ATL7 isoform X1 [Ricinus communis]	sp|Q9LZJ6|ATL5_ARATH	RING-H2 finger protein ATL5 OS=Arabidopsis thaliana OX=3702 GN=ATL5 PE=2 SV=1	--	--	GO:0016021	integral component of membrane	O:Posttranslational modification, protein turnover, chaperones	ENOG41121N2(zinc ion binding)	PF13639.9,PF12678.10,PF17123.8,PF13923.9,PF00097.28,PF13445.9,PF13920.9,PF14634.9,PF12861.10	Ring finger domain:RING-H2 zinc finger domain:RING-like zinc finger:Zinc finger, C3HC4 type (RING finger):Zinc finger, C3HC4 type (RING finger):RING-type zinc-finger:Zinc finger, C3HC4 type (RING finger):zinc-RING finger domain:Anaphase-promoting complex subunit 11 RING-H2 finger
geneMaker00007811	chr2	13354854	13358612	XP_002509502.2	protein NUCLEAR FUSION DEFECTIVE 4 [Ricinus communis]	sp|F4I9E1|NFD4_ARATH	Protein NUCLEAR FUSION DEFECTIVE 4 OS=Arabidopsis thaliana OX=3702 GN=NFD4 PE=3 SV=1	--	--	GO:0016021,GO:0016020	integral component of membrane:membrane	S:Function unknown	ENOG410XR5A(Nodulin-like)	PF06813.16	Nodulin-like
geneMaker00017288	chr1	12241574	12242154	KAI3441390.1	uncharacterized protein J3R85_002678 [Psidium guajava]	--	--	--	--	--	--	S:Function unknown	ENOG410Z7Z7(Pentatricopeptide repeat-containing protein)	--	--
geneMaker00016660	chr1	6377266	6383129	XP_021686173.1	DNA replication licensing factor MCM6 [Hevea brasiliensis]	sp|F4KAB8|MCM6_ARATH	DNA replication licensing factor MCM6 OS=Arabidopsis thaliana OX=3702 GN=MCM6 PE=1 SV=1	ko03030	DNA replication	GO:0016787,GO:0042555,GO:0016887,GO:0006270,GO:0005524,GO:0000347,GO:0003677,GO:0003678,GO:0007049	hydrolase activity:MCM complex:ATPase activity:DNA replication initiation:ATP binding:THO complex:DNA binding:DNA helicase activity:cell cycle	L:Replication, recombination and repair	COG1241(dna replication licensing factor)	PF00493.26,PF17207.6,PF17855.4,PF18263.4,PF14551.9,PF01078.24	MCM P-loop domain:MCM OB domain:MCM AAA-lid domain:MCM6 C-terminal winged-helix domain:MCM N-terminal domain:Magnesium chelatase, subunit ChlI
geneMaker00016667	chr1	13366055	13370520	XP_048234186.1	heparan-alpha-glucosaminide N-acetyltransferase isoform X4 [Ricinus communis]	sp|Q3UDW8|HGNAT_MOUSE	Heparan-alpha-glucosaminide N-acetyltransferase OS=Mus musculus OX=10090 GN=Hgsnat PE=1 SV=2	ko00531	Glycosaminoglycan degradation	GO:0016021	integral component of membrane	S:Function unknown	COG4299(heparan-alpha-glucosaminide n-acetyltransferase)	PF07786.15	Heparan-alpha-glucosaminide N-acetyltransferase, catalytic
geneMaker00001212	chr3	2399230	2404714	XP_021674490.1	RNA-dependent RNA polymerase 2 [Hevea brasiliensis]	sp|O82504|RDR2_ARATH	RNA-dependent RNA polymerase 2 OS=Arabidopsis thaliana OX=3702 GN=RDR2 PE=1 SV=1	--	--	GO:0010495,GO:0003727,GO:0030422,GO:0005730,GO:0050832,GO:0071667,GO:0003968,GO:0003723,GO:0031380,GO:0031047	long-distance posttranscriptional gene silencing:single-stranded RNA binding:production of siRNA involved in RNA interference:nucleolus:defense response to fungus:DNA/RNA hybrid binding:RNA-directed RNA polymerase activity:RNA binding:nuclear RNA-directed RNA polymerase complex:gene silencing by RNA	K:Transcription	ENOG410XQMQ(rna polymerase)	PF05183.15	RNA dependent RNA polymerase
geneMaker00001219	chr3	2397811	2398377	OAY30900.1	hypothetical protein MANES_14G067900v8 [Manihot esculenta]	--	--	--	--	GO:0005992,GO:0004805	trehalose biosynthetic process:trehalose-phosphatase activity	S:Function unknown	ENOG41118YG(-)	--	--
geneMaker00001076	chr3	5694697	5702539	XP_021652182.1	serine/threonine-protein kinase tricorner isoform X1 [Hevea brasiliensis]	sp|Q9Y2H1|ST38L_HUMAN	Serine/threonine-protein kinase 38-like OS=Homo sapiens OX=9606 GN=STK38L PE=1 SV=3	--	--	GO:0004674,GO:0006468,GO:0005524	protein serine/threonine kinase activity:protein phosphorylation:ATP binding	T:Signal transduction mechanisms	ENOG410XQC0(serine threonine-protein kinase)	PF00069.28,PF07714.20,PF00433.27	Protein kinase domain:Protein tyrosine and serine/threonine kinase:Protein kinase C terminal domain
geneMaker00008681	chr9	1499318	1502495	XP_021640138.1	polyadenylate-binding protein 1-like isoform X4 [Hevea brasiliensis]	sp|Q9FJN9|PABN2_ARATH	Polyadenylate-binding protein 2 OS=Arabidopsis thaliana OX=3702 GN=PABN2 PE=1 SV=1	ko03015	mRNA surveillance pathway	GO:0006355,GO:0016592,GO:0003723,GO:0003712	regulation of transcription, DNA-templated:mediator complex:RNA binding:transcription cofactor activity	S:Function unknown	ENOG4111PFV(Polyadenylate-binding protein)	PF00076.25	RNA recognition motif. (a.k.a. RRM, RBD, or RNP domain)
geneMaker00017535	chr12	2019419	2022559	KDP28494.1	hypothetical protein JCGZ_14265 [Jatropha curcas]	sp|Q7T293|SDE2_DANRE	Replication stress response regulator SDE2 OS=Danio rerio OX=7955 GN=sde2 PE=2 SV=2	--	--	GO:0005634,GO:0007049	nucleus:cell cycle	S:Function unknown	ENOG4111WBQ(SDE2 telomere maintenance homolog (S. pombe))	PF13019.9,PF00240.26	Silencing defective 2 N-terminal ubiquitin domain:Ubiquitin family
geneMaker00017537	chr12	1827037	1828295	XP_012083141.1	ras-related protein RABA3 [Jatropha curcas]	sp|Q9LNK1|RABA3_ARATH	Ras-related protein RABA3 OS=Arabidopsis thaliana OX=3702 GN=RABA3 PE=2 SV=1	ko04144	Endocytosis	GO:0005768,GO:0003924,GO:0005794,GO:0005525	endosome:GTPase activity:Golgi apparatus:GTP binding	S:Function unknown	COG1100(GTP-binding Protein)	PF00071.25,PF08477.16,PF00025.24,PF01926.26,PF00009.30	Ras family:Ras of Complex, Roc, domain of DAPkinase:ADP-ribosylation factor family:50S ribosome-binding GTPase:Elongation factor Tu GTP binding domain
geneMaker00008215	chr2	10567170	10570049	XP_021679539.1	probable receptor-like protein kinase At5g38990 isoform X1 [Hevea brasiliensis]	sp|Q1PEM5|PERK3_ARATH	Proline-rich receptor-like protein kinase PERK3 OS=Arabidopsis thaliana OX=3702 GN=PERK3 PE=2 SV=2	--	--	GO:0004674,GO:0006468,GO:0016021,GO:0005524,GO:0004672	protein serine/threonine kinase activity:protein phosphorylation:integral component of membrane:ATP binding:protein kinase activity	T:Signal transduction mechanisms	COG0515(Serine Threonine protein kinase)	PF07714.20,PF00069.28	Protein tyrosine and serine/threonine kinase:Protein kinase domain
geneMaker00003518	chr7	8069064	8073817	KAI5555265.1	hypothetical protein BDE02_19G069200 [Populus trichocarpa]	sp|Q55909|Y305_SYNY3	TVP38/TMEM64 family membrane protein slr0305 OS=Synechocystis sp. (strain PCC 6803 / Kazusa) OX=1111708 GN=slr0305 PE=3 SV=1	--	--	GO:0016021	integral component of membrane	S:Function unknown	COG0398(Snare associated golgi protein)	PF09335.14	SNARE associated Golgi protein
geneMaker00008137	chr2	10352263	10356057	XP_002314431.2	probable protein phosphatase 2C 35 [Populus trichocarpa]	sp|Q7XJ53|P2C35_ARATH	Probable protein phosphatase 2C 35 OS=Arabidopsis thaliana OX=3702 GN=At3g06270 PE=2 SV=1	--	--	GO:0017018,GO:0046872,GO:0004722	myosin phosphatase activity:metal ion binding:protein serine/threonine phosphatase activity	T:Signal transduction mechanisms	COG0631(Phosphatase)	PF00481.24	Protein phosphatase 2C
geneMaker00000162	chr3	3524542	3530015	XP_020533793.1	exonuclease 1 isoform X1 [Jatropha curcas]	sp|Q8L6Z7|EXO1_ARATH	Exonuclease 1 OS=Arabidopsis thaliana OX=3702 GN=EXO1 PE=2 SV=2	ko03430	Mismatch repair	GO:0006281,GO:0004518,GO:0004527,GO:0017108,GO:0003677,GO:0046872	DNA repair:nuclease activity:exonuclease activity:5'-flap endonuclease activity:DNA binding:metal ion binding	L:Replication, recombination and repair	COG0258(Structure-specific nuclease with 5'-flap endonuclease and 5'-3' exonuclease activities involved in DNA replication and repair. During DNA replication, cleaves the 5'-overhanging flap structure that is generated by displacement synthesis when DNA polymerase encounters the 5'-end of a downstream Okazaki fragment. It enters the flap from the 5'-end and then tracks to cleave the flap base, le…	PF00752.20,PF00867.21,PF12813.10	XPG N-terminal domain:XPG I-region:XPG domain containing
geneMaker00007219	chr2	8956827	8960557	XP_021608613.1	uncharacterized protein LOC110612210 [Manihot esculenta]	sp|Q9T0H2|SMAP1_ARATH	Small acidic protein 1 OS=Arabidopsis thaliana OX=3702 GN=SMAP1 PE=1 SV=1	--	--	GO:0016021	integral component of membrane	S:Function unknown	ENOG411180W(-)	--	--
geneMaker00015448	chr16	6157437	6167937	XP_012091635.2	squamosa promoter-binding-like protein 3 isoform X2 [Jatropha curcas]	sp|P93015|SPL3_ARATH	Squamosa promoter-binding-like protein 3 OS=Arabidopsis thaliana OX=3702 GN=SPL3 PE=1 SV=2	--	--	GO:0003700,GO:0005634,GO:0046872,GO:0009908,GO:0003677	transcription factor activity, sequence-specific DNA binding:nucleus:metal ion binding:flower development:DNA binding	K:Transcription	ENOG410ZM8F(squamosa promoter-binding protein 1-like)	PF03110.17	SBP domain
geneMaker00012394	chr4	3868446	3871740	KAB2612400.1	U-box domain-containing protein 4 [Pyrus ussuriensis x Pyrus communis]	sp|Q9C7G1|PUB45_ARATH	U-box domain-containing protein 45 OS=Arabidopsis thaliana OX=3702 GN=PUB45 PE=1 SV=1	--	--	GO:0005737,GO:0005634	cytoplasm:nucleus	S:Function unknown	ENOG410Y9QU(U-box domain-containing protein 4-like)	PF00514.26,PF04826.16	Armadillo/beta-catenin-like repeat:Armadillo-like
geneMaker00012393	chr4	3471865	3475552	KAF3456384.1	hypothetical protein FNV43_RR01034 [Rhamnella rubrinervis]	--	--	--	--	--	--	S:Function unknown	ENOG410Z7BJ(-)	--	--
geneMaker00017704	chr12	2048535	2059207	XP_021611972.1	uncharacterized protein LOC110614668 isoform X1 [Manihot esculenta]	sp|Q94AH6|CUL1_ARATH	Cullin-1 OS=Arabidopsis thaliana OX=3702 GN=CUL1 PE=1 SV=1	--	--	GO:0016740	transferase activity	S:Function unknown,L:Replication, recombination and repair	ENOG410ZKKW(-):COG5260(domain) containing)	PF01909.26	Nucleotidyltransferase domain
geneMaker00016002	chr11	972610	977270	AAK13589.1	rRNA intron-encoded homing endonuclease, partial [Oryza sativa]	--	--	--	--	GO:0004519	endonuclease activity	--	--	--	--
geneMaker00002268	chr4	10298247	10301800	XP_012088120.1	protein NSP-INTERACTING KINASE 1 [Jatropha curcas]	sp|Q9LFS4|NIK1_ARATH	Protein NSP-INTERACTING KINASE 1 OS=Arabidopsis thaliana OX=3702 GN=NIK1 PE=1 SV=1	--	--	GO:0006468,GO:0016021,GO:0004672,GO:0004675,GO:0005886,GO:0032440,GO:0005524	protein phosphorylation:integral component of membrane:protein kinase activity:transmembrane receptor protein serine/threonine kinase activity:plasma membrane:2-alkenal reductase [NAD(P)] activity:ATP binding	T:Signal transduction mechanisms	ENOG410ZS46(NSP-interacting kinase)	PF00069.28,PF07714.20,PF08263.15,PF12799.10,PF13855.9	Protein kinase domain:Protein tyrosine and serine/threonine kinase:Leucine rich repeat N-terminal domain:Leucine Rich repeats (2 copies):Leucine rich repeat
geneMaker00002264	chr4	8551387	8554780	PKI78597.1	hypothetical protein CRG98_000974 [Punica granatum]	sp|Q9ZS51|PMP22_ARATH	Peroxisomal membrane protein PMP22 OS=Arabidopsis thaliana OX=3702 GN=PMP22 PE=1 SV=1	ko04146	Peroxisome	GO:0005737,GO:0016021	cytoplasm:integral component of membrane	S:Function unknown	ENOG4111SYH(Peroxisomal membrane protein)	--	--
geneMaker00001683	chr4	6310541	6321272	XP_048226665.1	uncharacterized protein LOC8282885 isoform X2 [Ricinus communis]	--	--	--	--	--	--	S:Function unknown	ENOG410ZW1U(SH3 domain-containing protein)	PF14604.9,PF00018.31	Variant SH3 domain:SH3 domain
geneMaker00006451	chr13	2632574	2637102	EOY01723.1	Glucose-6-phosphate/phosphate translocator-related [Theobroma cacao]	sp|P21727|TPT_PEA	Triose phosphate/phosphate translocator, chloroplastic OS=Pisum sativum OX=3888 PE=1 SV=1	--	--	GO:0031969,GO:0005794,GO:0015297,GO:0016021,GO:0015120,GO:0015605	chloroplast membrane:Golgi apparatus:antiporter activity:integral component of membrane:phosphoglycerate transmembrane transporter activity:organophosphate ester transmembrane transporter activity	S:Function unknown	ENOG410XP1S(solute carrier family 35 member)	PF03151.19,PF00892.23	Triose-phosphate Transporter family:EamA-like transporter family
geneMaker00016001	chr11	970122	970751	XP_012075008.1	uncharacterized protein LOC105636357 [Jatropha curcas]	--	--	--	--	GO:0016021	integral component of membrane	S:Function unknown	ENOG410YBQC(expressed protein)	PF04578.16	Protein of unknown function, DUF594
geneMaker00000883	chr3	4035431	4038670	KAG5229965.1	protein MIS [Salix suchowensis]	sp|Q2V0Z5|MIS12_ARATH	Protein MIS12 homolog OS=Arabidopsis thaliana OX=3702 GN=MIS12 PE=3 SV=1	--	--	GO:0000776,GO:0005634,GO:0016021,GO:0000278,GO:0051301	kinetochore:nucleus:integral component of membrane:mitotic cell cycle:cell division	S:Function unknown	ENOG410YKBM(Mis12 protein)	PF05859.15	Mis12 protein
geneMaker00008304	chr2	1499412	1502301	XP_002526282.1	phosphopantothenoylcysteine decarboxylase [Ricinus communis]	sp|Q9SWE5|HAL3A_ARATH	Phosphopantothenoylcysteine decarboxylase OS=Arabidopsis thaliana OX=3702 GN=HAL3A PE=1 SV=1	ko00770	Pantothenate and CoA biosynthesis	GO:0071513,GO:0070207,GO:0015937,GO:0003824,GO:0001558,GO:0010181,GO:0009651,GO:0004633	phosphopantothenoylcysteine decarboxylase complex:protein homotrimerization:coenzyme A biosynthetic process:catalytic activity:regulation of cell growth:FMN binding:response to salt stress:phosphopantothenoylcysteine decarboxylase activity	H:Coenzyme transport and metabolism	COG0452(Phosphopantothenoylcysteine decarboxylase)	PF02441.22	Flavoprotein
geneMaker00012149	chr6	665060	667959	XP_021620968.1	ribosomal RNA small subunit methyltransferase nep-1 [Manihot esculenta]	sp|Q9XX15|NEP1_CAEEL	Ribosomal RNA small subunit methyltransferase nep-1 OS=Caenorhabditis elegans OX=6239 GN=Y39A1A.14 PE=3 SV=1	ko03008	Ribosome biogenesis in eukaryotes	GO:0005730,GO:0070475,GO:0070037,GO:0032040,GO:0019843	nucleolus:rRNA base methylation:rRNA (pseudouridine) methyltransferase activity:small-subunit processome:rRNA binding	J:Translation, ribosomal structure and biogenesis	COG1756(Methyltransferase involved in ribosomal biogenesis. Specifically catalyzes the N1-methylation of the pseudouridine corresponding to position 914 in M.jannaschii 16S rRNA (By similarity))	PF03587.17	EMG1/NEP1 methyltransferase
geneMaker00016866	chr1	7165985	7171876	XP_022924909.1	transcription initiation factor IIB-2-like [Cucurbita moschata]	sp|Q9SS44|TF2B2_ARATH	Transcription initiation factor IIB-2 OS=Arabidopsis thaliana OX=3702 GN=TFIIB2 PE=2 SV=1	ko03022	Basal transcription factors	GO:0080092,GO:0017025,GO:0005634,GO:0009960,GO:0070897,GO:0006352,GO:0097550,GO:0010183	regulation of pollen tube growth:TBP-class protein binding:nucleus:endosperm development:DNA-templated transcriptional preinitiation complex assembly:DNA-templated transcription, initiation:transcriptional preinitiation complex:pollen tube guidance	--	--	PF00382.22,PF08271.15,PF00134.26	Transcription factor TFIIB repeat:TFIIB zinc-binding:Cyclin, N-terminal domain
geneMaker00001385	chr3	2869132	2871850	XP_024955163.1	protein NEN1-like isoform X1 [Citrus sinensis]	sp|Q9FLR0|NEN1_ARATH	Protein NEN1 OS=Arabidopsis thaliana OX=3702 GN=NEN1 PE=2 SV=1	--	--	GO:0003676	nucleic acid binding	S:Function unknown	ENOG4111I48(Exonuclease)	PF00929.27	Exonuclease
geneMaker00012729	chr4	3442612	3453794	XP_021691590.1	flowering time control protein FCA-like isoform X5 [Hevea brasiliensis]	sp|O04425|FCA_ARATH	Flowering time control protein FCA OS=Arabidopsis thaliana OX=3702 GN=FCA PE=1 SV=3	--	--	GO:1990904,GO:0003723	ribonucleoprotein complex:RNA binding	--	--	PF00076.25,PF00397.29	RNA recognition motif. (a.k.a. RRM, RBD, or RNP domain):WW domain
geneMaker00009492	chr12	9535889	9544325	EOX93011.1	MEI2-like protein 5 isoform 5 [Theobroma cacao]	sp|Q6ZI17|OML2_ORYSJ	Protein MEI2-like 2 OS=Oryza sativa subsp. japonica OX=39947 GN=ML2 PE=2 SV=1	--	--	GO:0016607,GO:0051321,GO:0003723,GO:0000398	nuclear speck:meiotic cell cycle:RNA binding:mRNA splicing, via spliceosome	S:Function unknown	ENOG4111R9F(Rna-binding protein)	PF04059.15,PF00076.25,PF13893.9,PF16842.8	RNA recognition motif 2:RNA recognition motif. (a.k.a. RRM, RBD, or RNP domain):RNA recognition motif. (a.k.a. RRM, RBD, or RNP domain):Occluded RNA-recognition motif
geneMaker00016391	chr1	10868022	10871213	XP_015577826.1	myosin-binding protein 7 [Ricinus communis]	sp|Q9FG14|MYOB7_ARATH	Myosin-binding protein 7 OS=Arabidopsis thaliana OX=3702 GN=MYOB7 PE=1 SV=1	--	--	GO:0016021,GO:0080115	integral component of membrane:myosin XI tail binding	S:Function unknown	ENOG410Y9EY(DUF593 domain containing protein, expressed)	PF04576.18	Zein-binding
geneMaker00016398	chr1	10897944	10900662	XP_021659185.1	uncharacterized protein LOC110649081 [Hevea brasiliensis]	--	--	--	--	GO:0005737,GO:0007059,GO:0000940,GO:0005819,GO:0007049	cytoplasm:chromosome segregation:condensed chromosome outer kinetochore:spindle:cell cycle	S:Function unknown	ENOG41129HA(-)	--	--
geneMaker00012230	chr11	8337801	8339218	KDP37980.1	hypothetical protein JCGZ_04623 [Jatropha curcas]	sp|Q8L868|E1311_ARATH	Glucan endo-1,3-beta-glucosidase 11 OS=Arabidopsis thaliana OX=3702 GN=At1g32860 PE=2 SV=1	--	--	GO:0046658,GO:0016021,GO:0005975,GO:0042973	anchored component of plasma membrane:integral component of membrane:carbohydrate metabolic process:glucan endo-1,3-beta-D-glucosidase activity	G:Carbohydrate transport and metabolism	ENOG410Y9S4(Glycosyl hydrolase family 17 protein)	PF00332.21	Glycosyl hydrolases family 17
geneMaker00012233	chr11	8667818	8676346	XP_034926602.1	uncharacterized protein LOC118057975 [Populus alba]	sp|B0CFM3|RIMM_ACAM1	Ribosome maturation factor RimM OS=Acaryochloris marina (strain MBIC 11017) OX=329726 GN=rimM PE=3 SV=1	--	--	GO:0006048,GO:0005737,GO:0005840,GO:0070569,GO:0003977,GO:0006364,GO:0043022,GO:0003729	UDP-N-acetylglucosamine biosynthetic process:cytoplasm:ribosome:uridylyltransferase activity:UDP-N-acetylglucosamine diphosphorylase activity:rRNA processing:ribosome binding:mRNA binding	J:Translation, ribosomal structure and biogenesis	COG0806(An accessory protein needed during the final step in the assembly of 30S ribosomal subunit, possibly for assembly of the head region. Probably interacts with S19. Essential for efficient processing of 16S rRNA. May be needed both before and after RbfA during the maturation of 16S rRNA. It has affinity for free ribosomal 30S subunits but not for 70S ribosomes (By similarity))	PF01782.21,PF05239.19,PF01704.21	RimM N-terminal domain:PRC-barrel domain:UTP--glucose-1-phosphate uridylyltransferase
geneMaker00007537	chr2	1298463	1301657	XP_021689677.1	protochlorophyllide-dependent translocon component 52, chloroplastic-like [Hevea brasiliensis]	sp|Q8W496|PTC52_ARATH	Protochlorophyllide-dependent translocon component 52, chloroplastic OS=Arabidopsis thaliana OX=3702 GN=PTC52 PE=2 SV=1	--	--	GO:0005737,GO:0010277,GO:0016021,GO:0051537,GO:0009507,GO:0046872,GO:0016491	cytoplasm:chlorophyllide a oxygenase [overall] activity:integral component of membrane:2 iron, 2 sulfur cluster binding:chloroplast:metal ion binding:oxidoreductase activity	--	--	PF08417.15,PF00355.29,PF19112.3	Pheophorbide a oxygenase:Rieske [2Fe-2S] domain:Vanillate O-demethylase oxygenase C-terminal domain
geneMaker00005974	chr5	9059775	9071619	XP_021682260.1	glutamate synthase 1 [NADH], chloroplastic isoform X1 [Hevea brasiliensis]	sp|Q9LV03|GLUT1_ARATH	Glutamate synthase 1 [NADH], chloroplastic OS=Arabidopsis thaliana OX=3702 GN=GLT1 PE=1 SV=2	ko00250,ko00910	Alanine, aspartate and glutamate metabolism:Nitrogen metabolism	GO:0015930,GO:0050660,GO:0051538,GO:0019676,GO:0097054,GO:0006541,GO:0016040,GO:0006537,GO:0010181,GO:0005506,GO:0016491	glutamate synthase activity:flavin adenine dinucleotide binding:3 iron, 4 sulfur cluster binding:ammonia assimilation cycle:L-glutamate biosynthetic process:glutamine metabolic process:glutamate synthase (NADH) activity:glutamate biosynthetic process:FMN binding:iron ion binding:oxidoreductase activity	E:Amino acid transport and metabolism	COG0067(glutamate synthase)	PF00310.24,PF01645.20,PF01493.22,PF04898.17,PF07992.17,PF14691.9,PF13450.9,PF12831.10,PF01593.27,PF00070.30	Glutamine amidotransferases class-II:Conserved region in glutamate synthase:GXGXG motif:Glutamate synthase central domain:Pyridine nucleotide-disulphide oxidoreductase:Dihydroprymidine dehydrogenase domain II, 4Fe-4S cluster:NAD(P)-binding Rossmann-like domain:FAD dependent oxidoreductase:Flavin containing amine oxidoreductase:Pyridine nucleotide-disulphide oxidoreductase
geneMaker00001094	chr3	6623805	6625915	XP_011026517.1	PREDICTED: gibberellin 3-beta-dioxygenase 1-like [Populus euphratica]	sp|O24648|G3OX_PEA	Gibberellin 3-beta-dioxygenase 1 OS=Pisum sativum OX=3888 GN=LE PE=1 SV=1	ko00904	Diterpenoid biosynthesis	GO:0051213,GO:0016707,GO:0009686,GO:0009416,GO:0046872,GO:0016491	dioxygenase activity:gibberellin 3-beta-dioxygenase activity:gibberellin biosynthetic process:response to light stimulus:metal ion binding:oxidoreductase activity	S:Function unknown	COG3491(2OGFe(II) oxygenase)	PF03171.23,PF14226.9	2OG-Fe(II) oxygenase superfamily:non-haem dioxygenase in morphine synthesis N-terminal
geneMaker00001099	chr3	4030995	4034327	XP_021663020.1	plant cysteine oxidase 3-like [Hevea brasiliensis]	sp|Q1G3U6|PCO3_ARATH	Plant cysteine oxidase 3 OS=Arabidopsis thaliana OX=3702 GN=PCO3 PE=1 SV=1	--	--	GO:0018171,GO:0046872,GO:0017172,GO:0070483	peptidyl-cysteine oxidation:metal ion binding:cysteine dioxygenase activity:detection of hypoxia	S:Function unknown	ENOG4111Y3H(2-aminoethanethiol)	PF07847.15	PCO_ADO
geneMaker00007891	chr2	10962023	10966843	XP_021637061.1	uncharacterized protein LOC110632960 [Hevea brasiliensis]	--	--	--	--	--	--	S:Function unknown	ENOG410Z5UU(-)	PF14309.9,PF14383.9	Domain of unknown function (DUF4378):DUF761-associated sequence motif
geneMaker00013729	chr8	7280165	7284089	XP_021649249.1	uncharacterized protein LOC110641732 isoform X2 [Hevea brasiliensis]	--	--	--	--	GO:0016021	integral component of membrane	--	--	--	--
geneMaker00005665	chr5	9341649	9354289	XP_021685391.1	DNA topoisomerase 3-beta [Hevea brasiliensis]	sp|F4ISQ7|TOP3B_ARATH	DNA topoisomerase 3-beta OS=Arabidopsis thaliana OX=3702 GN=At2g32000 PE=2 SV=1	ko03440	Homologous recombination	GO:0006265,GO:0003917,GO:0003916,GO:0005634,GO:0003677	DNA topological change:DNA topoisomerase type I activity:DNA topoisomerase activity:nucleus:DNA binding	--	--	PF01131.23,PF01751.25	DNA topoisomerase:Toprim domain
geneMaker00009539	chr12	6865662	6868152	XP_010069865.1	GTP-binding protein SAR1A [Eucalyptus grandis]	sp|O04834|SAR1A_ARATH	GTP-binding protein SAR1A OS=Arabidopsis thaliana OX=3702 GN=SAR1A PE=2 SV=1	ko04141	Protein processing in endoplasmic reticulum	GO:0070971,GO:0005794,GO:0006888,GO:0005783,GO:0006886,GO:0003924,GO:0016050,GO:0061024,GO:0003400,GO:0005525,GO:0070863,GO:0030127,GO:0016192	endoplasmic reticulum exit site:Golgi apparatus:ER to Golgi vesicle-mediated transport:endoplasmic reticulum:intracellular protein transport:GTPase activity:vesicle organization:membrane organization:regulation of COPII vesicle coating:GTP binding:positive regulation of protein exit from endoplasmic reticulum:COPII vesicle coat:vesicle-mediated transport	U:Intracellular trafficking, secretion, and vesicular transport	ENOG410YIKI(Small GTPase component of the coat protein complex II (COPII) which promotes the formation of transport vesicles from the endoplasmic reticulum (ER). The coat has two main functions, the physical deformation of the endoplasmic reticulum membrane into vesicles and the selection of cargo molecules. SAR1 controls the coat assembly in a stepwise manner. Activated SAR1-GTP binds to membran…	PF00025.24,PF00503.23,PF08477.16,PF09439.13,PF01926.26,PF00071.25	ADP-ribosylation factor family:G-protein alpha subunit:Ras of Complex, Roc, domain of DAPkinase:Signal recognition particle receptor beta subunit:50S ribosome-binding GTPase:Ras family
geneMaker00008113	chr2	10645808	10652094	XP_021594767.1	cullin-1 [Manihot esculenta]	sp|Q5ZC88|CUL1_ORYSJ	Cullin-1 OS=Oryza sativa subsp. japonica OX=39947 GN=CUL1 PE=1 SV=1	ko04120,ko04141	Ubiquitin mediated proteolysis:Protein processing in endoplasmic reticulum	GO:0031461,GO:0031625,GO:0016567,GO:0006511	cullin-RING ubiquitin ligase complex:ubiquitin protein ligase binding:protein ubiquitination:ubiquitin-dependent protein catabolic process	O:Posttranslational modification, protein turnover, chaperones	COG5647(cullin 1)	PF00888.25,PF10557.12	Cullin family:Cullin protein neddylation domain
geneMaker00008117	chr2	1508158	1510216	KAF2283679.1	hypothetical protein GH714_013809 [Hevea brasiliensis]	sp|F4JRB0|HHO5_ARATH	Transcription factor HHO5 OS=Arabidopsis thaliana OX=3702 GN=HHO5 PE=1 SV=1	--	--	GO:0003700,GO:0005634,GO:0003677	transcription factor activity, sequence-specific DNA binding:nucleus:DNA binding	K:Transcription	ENOG410YFA9(MYB family transcription factor)	PF00249.34	Myb-like DNA-binding domain
geneMaker00008115	chr2	12128397	12133146	XP_021633075.1	cystathionine gamma-synthase 1, chloroplastic [Manihot esculenta]	sp|P55217|CGS1_ARATH	Cystathionine gamma-synthase 1, chloroplastic OS=Arabidopsis thaliana OX=3702 GN=CGS1 PE=1 SV=3	ko00450,ko00920,ko00270	Selenocompound metabolism:Sulfur metabolism:Cysteine and methionine metabolism	GO:0019346,GO:0009086,GO:0030170,GO:0003962	transsulfuration:methionine biosynthetic process:pyridoxal phosphate binding:cystathionine gamma-synthase activity	E:Amino acid transport and metabolism	COG0626(cystathionine)	PF01053.23	Cys/Met metabolism PLP-dependent enzyme
geneMaker00008114	chr2	10357045	10367422	KAI5572630.1	hypothetical protein BDE02_10G025100 [Populus trichocarpa]	sp|F4JAU2|SAC3B_ARATH	SAC3 family protein B OS=Arabidopsis thaliana OX=3702 GN=SAC3B PE=1 SV=1	--	--	--	--	D:Cell cycle control, cell division, chromosome partitioning,U:Intracellular trafficking, secretion, and vesicular transport	COG5079(minichromosome maintenance complex component 3 associated protein):COG5079(minichromosome maintenance complex component 3 associated protein)	PF03399.19,PF16769.8	SAC3/GANP family:MCM3AP domain of GANP
geneMaker00002246	chr4	6685831	6690557	XP_021648140.1	uncharacterized protein LOC110640905 [Hevea brasiliensis]	--	--	--	--	GO:0016021,GO:0008270	integral component of membrane:zinc ion binding	O:Posttranslational modification, protein turnover, chaperones	COG5183((Membrane-Associated Ring finger (C3HC4)))	PF12906.10	RING-variant domain
geneMaker00004828	chr5	2666005	2669527	EEF42858.1	conserved hypothetical protein [Ricinus communis]	--	--	--	--	--	--	S:Function unknown	ENOG41123YQ(PWWP domain)	--	--
geneMaker00014890	chr10	1552318	1554840	KAH8505183.1	hypothetical protein H0E87_012436 [Populus deltoides]	sp|O64624|PP163_ARATH	Pentatricopeptide repeat-containing protein At2g18940, chloroplastic OS=Arabidopsis thaliana OX=3702 GN=At2g18940 PE=2 SV=1	--	--	--	--	S:Function unknown	ENOG410Z7Z7(Pentatricopeptide repeat-containing protein)	PF13041.9,PF01535.23,PF13812.9,PF12854.10,PF17177.7,PF19189.3	PPR repeat family:PPR repeat:Pentatricopeptide repeat domain:PPR repeat:Pentacotripeptide-repeat region of PRORP:Mtf2 family
geneMaker00011600	chr6	1609126	1610105	RQO91107.1	hypothetical protein POPTR_006G004232 [Populus trichocarpa]	sp|Q8VZK9|CSLE1_ARATH	Cellulose synthase-like protein E1 OS=Arabidopsis thaliana OX=3702 GN=CSLE1 PE=2 SV=1	--	--	GO:0009833,GO:0016021,GO:0030244,GO:0051753,GO:0016760,GO:0005886	plant-type primary cell wall biogenesis:integral component of membrane:cellulose biosynthetic process:mannan synthase activity:cellulose synthase (UDP-forming) activity:plasma membrane	S:Function unknown	ENOG410Y931(cellulose synthase-like protein)	PF03552.17	Cellulose synthase
geneMaker00017696	chr12	660649	662242	XP_040990662.1	heme-binding protein 2-like [Juglans microcarpa x Juglans regia]	sp|Q9Y5Z4|HEBP2_HUMAN	Heme-binding protein 2 OS=Homo sapiens OX=9606 GN=HEBP2 PE=1 SV=1	--	--	GO:0110165	cellular anatomical entity	S:Function unknown	ENOG410ZWW6(Heme binding protein 2)	PF04832.15	SOUL heme-binding protein
geneMaker00000063	chr3	254645	255943	XP_012090126.1	ethylene-responsive transcription factor CRF4 [Jatropha curcas]	sp|Q9SUE3|CRF4_ARATH	Ethylene-responsive transcription factor CRF4 OS=Arabidopsis thaliana OX=3702 GN=CRF4 PE=1 SV=2	--	--	GO:0003700,GO:0005634,GO:0003677	transcription factor activity, sequence-specific DNA binding:nucleus:DNA binding	K:Transcription	ENOG410YM3E(Transcription factor)	PF00847.23	AP2 domain
geneMaker00004655	chr14	2123281	2127163	XP_021677812.1	uncharacterized protein LOC110662927 isoform X3 [Hevea brasiliensis]	sp|P37218|H1_SOLLC	Histone H1 OS=Solanum lycopersicum OX=4081 PE=3 SV=1	--	--	GO:0005730,GO:0006334,GO:0003677,GO:0030261,GO:0031492,GO:0000786,GO:0003690,GO:0045910,GO:0005634	nucleolus:nucleosome assembly:DNA binding:chromosome condensation:nucleosomal DNA binding:nucleosome:double-stranded DNA binding:negative regulation of DNA recombination:nucleus	S:Function unknown	ENOG410ZFMT(H15)	PF00538.22	linker histone H1 and H5 family
geneMaker00017729	chr12	1265399	1272293	XP_021667222.1	probable protein phosphatase 2C 39 [Hevea brasiliensis]	sp|Q9LDA7|P2C39_ARATH	Probable protein phosphatase 2C 39 OS=Arabidopsis thaliana OX=3702 GN=At3g15260 PE=2 SV=1	--	--	GO:0006470,GO:0004722	protein dephosphorylation:protein serine/threonine phosphatase activity	T:Signal transduction mechanisms	COG0631(Phosphatase)	PF00481.24	Protein phosphatase 2C
geneMaker00006011	chr5	3322674	3324103	XP_016176346.1	uncharacterized protein LOC107618723 [Arachis ipaensis]	sp|B6J9K3|RL27_COXB1	50S ribosomal protein L27 OS=Coxiella burnetii (strain CbuK_Q154) OX=434924 GN=rpmA PE=3 SV=1	ko03010	Ribosome	GO:0003735,GO:1990904,GO:0006412,GO:0005840	structural constituent of ribosome:ribonucleoprotein complex:translation:ribosome	J:Translation, ribosomal structure and biogenesis	COG0211(50S ribosomal protein l27)	PF01016.22	Ribosomal L27 protein
geneMaker00006015	chr5	1120278	1125744	XP_021687678.1	transcription factor MYB3R-3-like isoform X1 [Hevea brasiliensis]	sp|Q6R032|MB3R5_ARATH	Transcription factor MYB3R-5 OS=Arabidopsis thaliana OX=3702 GN=MYB3R5 PE=2 SV=1	--	--	GO:0006355,GO:0000978,GO:0005634,GO:0000981	regulation of transcription, DNA-templated:RNA polymerase II core promoter proximal region sequence-specific DNA binding:nucleus:RNA polymerase II transcription factor activity, sequence-specific DNA binding	K:Transcription	COG5147(Myblike DNAbinding domain containing protein)	PF00249.34,PF13921.9	Myb-like DNA-binding domain:Myb-like DNA-binding domain
geneMaker00000917	chr3	2414818	2420042	XP_034908794.1	rac-like GTP-binding protein ARAC8 [Populus alba]	sp|Q6Z808|RAC3_ORYSJ	Rac-like GTP-binding protein 3 OS=Oryza sativa subsp. japonica OX=39947 GN=RAC3 PE=2 SV=1	ko04145	Phagosome	GO:0016021,GO:0007264,GO:0003924,GO:0005525	integral component of membrane:small GTPase mediated signal transduction:GTPase activity:GTP binding	S:Function unknown	COG1100(GTP-binding Protein)	PF00071.25,PF08477.16,PF00025.24	Ras family:Ras of Complex, Roc, domain of DAPkinase:ADP-ribosylation factor family
geneMaker00000915	chr3	3865232	3880911	XP_021648846.1	DENN domain and WD repeat-containing protein SCD1 isoform X2 [Hevea brasiliensis]	sp|Q8RXA7|SCD1_ARATH	DENN domain and WD repeat-containing protein SCD1 OS=Arabidopsis thaliana OX=3702 GN=SCD1 PE=1 SV=1	--	--	--	--	S:Function unknown	ENOG410XTJ1(SET binding factor)	PF02141.24,PF00400.35,PF03456.21,PF03455.22,PF12335.11	DENN (AEX-3) domain:WD domain, G-beta repeat:uDENN domain:dDENN domain:Myotubularin protein
geneMaker00005891	chr5	5593291	5595483	XP_021669103.1	zinc finger CCCH domain-containing protein 30-like [Hevea brasiliensis]	sp|P93755|C3H30_ARATH	Zinc finger CCCH domain-containing protein 30 OS=Arabidopsis thaliana OX=3702 GN=At2g41900 PE=1 SV=2	--	--	GO:0005737,GO:0080090,GO:0060255,GO:0005634,GO:0051171,GO:0046872,GO:1902074	cytoplasm:regulation of primary metabolic process:regulation of macromolecule metabolic process:nucleus:regulation of nitrogen compound metabolic process:metal ion binding:response to salt	S:Function unknown,S:Function unknown	ENOG4111FQG(zinc finger CCCH domain-containing protein):ENOG410Y7IC(nucleic acid binding transcription factor activity)	PF00023.33,PF13857.9,PF13606.9,PF12796.10,PF13637.9,PF18044.4,PF00642.27,PF18345.4	Ankyrin repeat:Ankyrin repeats (many copies):Ankyrin repeat:Ankyrin repeats (3 copies):Ankyrin repeats (many copies):CCCH-type zinc finger:Zinc finger C-x8-C-x5-C-x3-H type (and similar):Zinc finger domain
geneMaker00010980	chr1	2498243	2503575	XP_021662079.1	chromo domain-containing protein LHP1-like isoform X1 [Hevea brasiliensis]	sp|Q946J8|LHP1_ARATH	Chromo domain-containing protein LHP1 OS=Arabidopsis thaliana OX=3702 GN=LHP1 PE=1 SV=2	--	--	GO:0000792,GO:0005634,GO:0031507	heterochromatin:nucleus:heterochromatin assembly	S:Function unknown,S:Function unknown	ENOG410XRRX(chromobox homolog 8):ENOG4111JKD(chromobox homolog)	PF00385.27	Chromo (CHRromatin Organisation MOdifier) domain
geneMaker00018211	chr17	2558019	2562854	KAG8655187.1	hypothetical protein MANES_04G016200v8 [Manihot esculenta]	--	--	--	--	GO:0016021	integral component of membrane	--	--	--	--
geneMaker00010180	chr9	8188940	8192177	XP_021686655.1	beta-hexosaminidase 2 [Hevea brasiliensis]	sp|Q9SYK0|HEXO2_ARATH	Beta-hexosaminidase 2 OS=Arabidopsis thaliana OX=3702 GN=HEXO2 PE=1 SV=1	ko00600,ko00520,ko00603,ko00604,ko00511,ko00513,ko00531	Sphingolipid metabolism:Amino sugar and nucleotide sugar metabolism:Glycosphingolipid biosynthesis - globo and isoglobo series:Glycosphingolipid biosynthesis - ganglio series:Other glycan degradation:Various types of N-glycan biosynthesis:Glycosaminoglycan degradation	GO:0030203,GO:0004563,GO:0016020,GO:0005975,GO:0102148	glycosaminoglycan metabolic process:beta-N-acetylhexosaminidase activity:membrane:carbohydrate metabolic process:N-acetyl-beta-D-galactosaminidase activity	G:Carbohydrate transport and metabolism	COG3525(ec 3.2.1.52)	PF00728.25,PF14845.9,PF02838.18	Glycosyl hydrolase family 20, catalytic domain:beta-acetyl hexosaminidase like:Glycosyl hydrolase family 20, domain 2
geneMaker00004851	chr5	8868205	8871128	GAV73246.1	hypothetical protein CFOL_v3_16732 [Cephalotus follicularis]	--	--	--	--	GO:0016021	integral component of membrane	S:Function unknown	ENOG410ZBZM(-)	--	--
geneMaker00013982	chr8	2618212	2622008	XP_011015973.1	PREDICTED: NF-kappa-B-activating protein-like [Populus euphratica]	sp|Q5SZT7|NKAPL_MOUSE	NKAP-like protein OS=Mus musculus OX=10090 GN=Nkapl PE=1 SV=1	--	--	GO:0005634,GO:0003682,GO:0010468	nucleus:chromatin binding:regulation of gene expression	S:Function unknown	ENOG4111VW4(NF-kB activating protein)	PF06047.14	NF-kappa-B-activating protein C-terminal domain
geneMaker00011824	chr6	1484314	1486300	XP_021621946.1	premnaspirodiene oxygenase [Manihot esculenta]	sp|A6YIH8|C7D55_HYOMU	Premnaspirodiene oxygenase OS=Hyoscyamus muticus OX=35626 GN=CYP71D55 PE=1 SV=1	--	--	GO:0005506,GO:0016705,GO:0004497,GO:0020037	iron ion binding:oxidoreductase activity, acting on paired donors, with incorporation or reduction of molecular oxygen:monooxygenase activity:heme binding	Q:Secondary metabolites biosynthesis, transport and catabolism	COG2124(Cytochrome p450)	PF00067.25	Cytochrome P450
geneMaker00012127	chr6	140266	143474	XP_048235032.1	glucan endo-1,3-beta-glucosidase 4-like [Ricinus communis]	sp|Q94CD8|E134_ARATH	Glucan endo-1,3-beta-glucosidase 4 OS=Arabidopsis thaliana OX=3702 GN=At3g13560 PE=2 SV=1	ko00500	Starch and sucrose metabolism	GO:0005975,GO:0003723,GO:0042973	carbohydrate metabolic process:RNA binding:glucan endo-1,3-beta-D-glucosidase activity	G:Carbohydrate transport and metabolism	ENOG410YASF(glucan endo-1,3-beta-glucosidase)	PF00332.21,PF07983.16	Glycosyl hydrolases family 17:X8 domain
geneMaker00003673	chr7	6207644	6208402	KAG6736436.1	hypothetical protein POTOM_060791 [Populus tomentosa]	sp|Q8L936|CAP16_ARATH	Putative clathrin assembly protein At4g40080 OS=Arabidopsis thaliana OX=3702 GN=At4g40080 PE=2 SV=2	--	--	GO:0005794,GO:0000149,GO:0005543,GO:0032050,GO:0005545,GO:0005546,GO:0072583,GO:0048268,GO:0005905,GO:0030136,GO:0006900	Golgi apparatus:SNARE binding:phospholipid binding:clathrin heavy chain binding:1-phosphatidylinositol binding:phosphatidylinositol-4,5-bisphosphate binding:clathrin-dependent endocytosis:clathrin coat assembly:clathrin-coated pit:clathrin-coated vesicle:membrane budding	U:Intracellular trafficking, secretion, and vesicular transport	ENOG410XQ90(Clathrin assembly protein)	--	--
geneMaker00011291	chr1	1497778	1502440	XP_021677981.1	myosin-binding protein 1-like [Hevea brasiliensis]	sp|F4HXQ7|MYOB1_ARATH	Myosin-binding protein 1 OS=Arabidopsis thaliana OX=3702 GN=MYOB1 PE=1 SV=1	--	--	GO:0016021,GO:0080115	integral component of membrane:myosin XI tail binding	S:Function unknown	ENOG410YFZH(Pfam:DUF593)	PF04576.18	Zein-binding
geneMaker00011297	chr1	5005108	5017519	XP_012066758.1	mitotic spindle checkpoint protein MAD1 isoform X2 [Jatropha curcas]	sp|Q9LTY1|MAD1_ARATH	Mitotic spindle checkpoint protein MAD1 OS=Arabidopsis thaliana OX=3702 GN=MAD1 PE=1 SV=1	--	--	GO:0072686,GO:0005634,GO:0005635,GO:0051301,GO:0007094,GO:0051315,GO:0000776	mitotic spindle:nucleus:nuclear envelope:cell division:mitotic spindle assembly checkpoint:attachment of mitotic spindle microtubules to kinetochore:kinetochore	S:Function unknown	ENOG410ZCEV(Mitotic spindle assembly checkpoint protein)	PF05557.16	Mitotic checkpoint protein
geneMaker00006201	chr5	2272065	2274861	ADB02893.1	ubiquinol-cytochrome C reductase [Jatropha curcas]	sp|Q9LXJ2|QCR9_ARATH	Cytochrome b-c1 complex subunit 9, mitochondrial OS=Arabidopsis thaliana OX=3702 GN=QCR9 PE=1 SV=1	ko00190	Oxidative phosphorylation	GO:0005750,GO:0006122	mitochondrial respiratory chain complex III:mitochondrial electron transport, ubiquinol to cytochrome c	C:Energy production and conversion	ENOG410XUZE(mitochondrial electron transport, ubiquinol to cytochrome c)	PF05365.15	Ubiquinol-cytochrome C reductase, UQCRX/QCR9 like
geneMaker00012646	chr4	1446313	1450208	XP_021679722.1	uncharacterized protein LOC110664378 isoform X1 [Hevea brasiliensis]	sp|Q96GN5|CDA7L_HUMAN	Cell division cycle-associated 7-like protein OS=Homo sapiens OX=9606 GN=CDCA7L PE=1 SV=2	--	--	GO:0005737,GO:0006355,GO:0005634	cytoplasm:regulation of transcription, DNA-templated:nucleus	D:Cell cycle control, cell division, chromosome partitioning	ENOG410XQV7(Cell division cycle associated 7-like)	PF10497.12	Zinc-finger domain of monoamine-oxidase A repressor R1
geneMaker00000695	chr3	11609753	11611824	THU53644.1	hypothetical protein C4D60_Mb10t16620 [Musa balbisiana]	sp|O49169|EF1A_MANES	Elongation factor 1-alpha OS=Manihot esculenta OX=3983 GN=EF1 PE=3 SV=1	ko03013	RNA transport	GO:0003746,GO:0003924,GO:0006412,GO:0005525	translation elongation factor activity:GTPase activity:translation:GTP binding	J:Translation, ribosomal structure and biogenesis	COG5256(This protein promotes the GTP-dependent binding of aminoacyl-tRNA to the A-site of ribosomes during protein biosynthesis (By similarity))	PF03143.20,PF03144.28,PF00009.30	Elongation factor Tu C-terminal domain:Elongation factor Tu domain 2:Elongation factor Tu GTP binding domain
geneMaker00012910	chr4	3879468	3879818	XP_021674356.1	pentatricopeptide repeat-containing protein At1g77360, mitochondrial-like [Hevea brasiliensis]	sp|Q9FVX2|PP129_ARATH	Pentatricopeptide repeat-containing protein At1g77360, mitochondrial OS=Arabidopsis thaliana OX=3702 GN=At1g77360 PE=2 SV=2	--	--	--	--	S:Function unknown	ENOG410Z7Z7(Pentatricopeptide repeat-containing protein)	PF13041.9,PF12854.10,PF13812.9	PPR repeat family:PPR repeat:Pentatricopeptide repeat domain
geneMaker00009511	chr12	5660048	5663151	XP_012085333.2	protein KINESIN LIGHT CHAIN-RELATED 1 [Jatropha curcas]	sp|Q9LII8|KLCR2_ARATH	Protein KINESIN LIGHT CHAIN-RELATED 2 OS=Arabidopsis thaliana OX=3702 GN=KLCR2 PE=1 SV=1	--	--	--	--	S:Function unknown	COG0457(repeat-containing protein)	PF13424.9,PF13374.9,PF14559.9,PF17874.4	Tetratricopeptide repeat:Tetratricopeptide repeat:Tetratricopeptide repeat:MalT-like TPR region
geneMaker00005319	chr5	3148510	3154367	XP_024442990.1	kinesin-like protein KIN-5D [Populus trichocarpa]	sp|Q9LZU5|KN5D_ARATH	Kinesin-like protein KIN-5D OS=Arabidopsis thaliana OX=3702 GN=KIN5D PE=3 SV=1	--	--	GO:0008017,GO:0007018,GO:0003777,GO:0005524	microtubule binding:microtubule-based movement:microtubule motor activity:ATP binding	Z:Cytoskeleton	COG5059(Kinesin family member)	PF00225.26,PF16796.8	Kinesin motor domain:Microtubule binding
geneMaker00000347	chr3	4039424	4049738	XP_048227991.1	peroxisome biogenesis protein 5 [Ricinus communis]	sp|Q9FMA3|PEX5_ARATH	Peroxisome biogenesis protein 5 OS=Arabidopsis thaliana OX=3702 GN=PEX5 PE=1 SV=1	ko04146	Peroxisome	GO:0015031,GO:0005737,GO:0009733,GO:0016020,GO:0006625	protein transport:cytoplasm:response to auxin:membrane:protein targeting to peroxisome	O:Posttranslational modification, protein turnover, chaperones	ENOG410XQ6Q(peroxisomal biogenesis factor)	PF00515.31,PF13414.9,PF07719.20,PF13432.9,PF13181.9,PF13431.9,PF13428.9,PF14559.9,PF13371.9,PF13176.9	Tetratricopeptide repeat:TPR repeat:Tetratricopeptide repeat:Tetratricopeptide repeat:Tetratricopeptide repeat:Tetratricopeptide repeat:Tetratricopeptide repeat:Tetratricopeptide repeat:Tetratricopeptide repeat:Tetratricopeptide repeat
geneMaker00014974	chr10	1995301	2004842	KAH7572347.1	hypothetical protein JRO89_XS04G0241300 [Xanthoceras sorbifolium]	sp|O48780|KCS11_ARATH	3-ketoacyl-CoA synthase 11 OS=Arabidopsis thaliana OX=3702 GN=KCS11 PE=1 SV=1	ko04626,ko00062	Plant-pathogen interaction:Fatty acid elongation	GO:0006633,GO:0009409,GO:0016021,GO:0009416,GO:0102756	fatty acid biosynthetic process:response to cold:integral component of membrane:response to light stimulus:very-long-chain 3-ketoacyl-CoA synthase activity	--	--	PF08392.15,PF04832.15,PF10184.12,PF08541.13,PF02797.18	FAE1/Type III polyketide synthase-like protein:SOUL heme-binding protein:Uncharacterized conserved protein (DUF2358):3-Oxoacyl-[acyl-carrier-protein (ACP)] synthase III C terminal:Chalcone and stilbene synthases, C-terminal domain
geneMaker00015536	chr16	4201526	4203289	XP_021661165.1	uncharacterized protein LOC110650493 [Hevea brasiliensis]	--	--	--	--	GO:0016607,GO:0033045,GO:2000042,GO:0006281,GO:0005829,GO:0043007	nuclear speck:regulation of sister chromatid segregation:negative regulation of double-strand break repair via homologous recombination:DNA repair:cytosol:maintenance of rDNA	S:Function unknown	ENOG410Y3XA(OB-fold nucleic acid binding domain containing protein)	PF16100.8	RecQ-mediated genome instability protein 2
geneMaker00016706	chr1	9764360	9786032	XP_021677401.1	protein SHOOT GRAVITROPISM 6 isoform X3 [Hevea brasiliensis]	sp|F4IP13|SHGR6_ARATH	Protein SHOOT GRAVITROPISM 6 OS=Arabidopsis thaliana OX=3702 GN=SGR6 PE=2 SV=1	--	--	GO:0005737	cytoplasm	S:Function unknown	ENOG410XQE8(Heat repeat)	PF12717.10,PF01602.23	non-SMC mitotic condensation complex subunit 1:Adaptin N terminal region
geneMaker00014874	chr10	2104186	2106767	KAF9617235.1	hypothetical protein IFM89_035179 [Coptis chinensis]	sp|Q9LK09|SYP32_ARATH	Syntaxin-32 OS=Arabidopsis thaliana OX=3702 GN=SYP32 PE=2 SV=1	ko04130	SNARE interactions in vesicular transport	GO:0006888,GO:0016192,GO:0016021,GO:0006906,GO:0031201,GO:0000139,GO:0048278,GO:0012505,GO:0006886,GO:0015031,GO:0005484,GO:0000149	ER to Golgi vesicle-mediated transport:vesicle-mediated transport:integral component of membrane:vesicle fusion:SNARE complex:Golgi membrane:vesicle docking:endomembrane system:intracellular protein transport:protein transport:SNAP receptor activity:SNARE binding	U:Intracellular trafficking, secretion, and vesicular transport	ENOG410Y2MB(Syntaxin 5)	PF05739.22,PF11416.11	SNARE domain:Syntaxin-5 N-terminal, Sly1p-binding domain
geneMaker00012791	chr4	2521351	2523501	KAB5538715.1	hypothetical protein DKX38_016248 [Salix brachista]	sp|Q0WRJ2|TC10A_ARATH	3-dehydrosphinganine reductase TSC10A OS=Arabidopsis thaliana OX=3702 GN=TSC10A PE=1 SV=1	ko00600	Sphingolipid metabolism	GO:0047560,GO:0030148,GO:0016021,GO:0006666,GO:0005789	3-dehydrosphinganine reductase activity:sphingolipid biosynthetic process:integral component of membrane:3-keto-sphinganine metabolic process:endoplasmic reticulum membrane	S:Function unknown	ENOG410YF8M(reductase)	PF00106.28,PF13561.9,PF08659.13,PF01370.24	short chain dehydrogenase:Enoyl-(Acyl carrier protein) reductase:KR domain:NAD dependent epimerase/dehydratase family
geneMaker00011626	chr6	569286	569960	XP_021621838.1	probable calcium-binding protein CML36 [Manihot esculenta]	sp|P30188|CML35_ARATH	Probable calcium-binding protein CML35 OS=Arabidopsis thaliana OX=3702 GN=CML35 PE=2 SV=2	ko04626	Plant-pathogen interaction	GO:0005509	calcium ion binding	D:Cell cycle control, cell division, chromosome partitioning,T:Signal transduction mechanisms,Z:Cytoskeleton	COG5126(Calcium-binding protein):COG5126(Calcium-binding protein):COG5126(Calcium-binding protein)	PF00036.35,PF13499.9,PF13405.9,PF13202.9,PF13833.9	EF hand:EF-hand domain pair:EF-hand domain:EF hand:EF-hand domain pair
geneMaker00004463	chr13	8117489	8122161	XP_021655411.1	uncharacterized protein LOC110646318 [Hevea brasiliensis]	--	--	--	--	GO:0016021	integral component of membrane	S:Function unknown	ENOG410YBJT(-)	--	--
geneMaker00015836	chr16	4199232	4201159	XP_015579834.1	GDSL esterase/lipase At5g22810 isoform X1 [Ricinus communis]	sp|Q9FFC6|GDL78_ARATH	GDSL esterase/lipase At5g22810 OS=Arabidopsis thaliana OX=3702 GN=At5g22810 PE=3 SV=3	--	--	GO:0016021,GO:0016298,GO:0006629,GO:0016788	integral component of membrane:lipase activity:lipid metabolic process:hydrolase activity, acting on ester bonds	S:Function unknown,S:Function unknown	COG3240(GDSL esterase lipase):ENOG410Y9CF(Acyl-transferase)	PF00657.25	GDSL-like Lipase/Acylhydrolase
[truncated: 800 more rows]

## Sheet: Table S7
Table S7. Details of variation between WZ and QZ populations screened based on FST index
[truncated: 6,587 more rows]

## Sheet: Table S8
Table S8.KEGG functional enrichment of selected gene between WZ and QZ populations based on FST index
pathway ID	Description	GeneRatio	BgRatio	pvalue	p.adjust	geneID	Count
[truncated: 104 more rows]

## Sheet: Table S9
Table S9. 40 Selected genes of WZ population
Gene_id	Chr	Pos1	Pos2	NRID	NRANNO	UniID	UniANNO	KoID	Koanno	GOTERM	GOANNO	EGGNOG	EGGNOG_ANNO	PfamID	PfamAnno
[truncated: 40 more rows]

## Sheet: Table S10
Table S10.GO functional enrichment of 40 selected gene in WZ population.
ONTOLOGY	Description	pvalue	Count
[truncated: 27 more rows]

[truncated: 3 more sheets: Table S11, TableS12, Table S13]
